# Supplementary material for: Bioinformatic Integration of Molecular Networks and Major Pathways Involved in Mice Cochlear and Vestibular Supporting Cells
Source: Front Mol Neurosci. 2018 Apr 5;11:108. doi: 10.3389/fnmol.2018.00108 (PMC5895758; doi:10.3389/fnmol.2018.00108)
Supplement: Supplementary file 1 [file Table_1.xlsx]

## Sheet: Table S1
Table S1: Significant Canonical Pathways (p<0.0001) from IPA based on differentially expressed genes between the ENHCs and HCs from cochlear system
Pathway name	Total	p.value	In.Data	UP.Regulated	DOWN.Regulated	Pathway predicted status	DEG genes
Axonal Guidance Signaling	433	4.37x10-8	64	50 (12%)	14 (3%)	Un-predicted	SLIT3,PAPPA2,BMP4,EPHB2,PIK3R1,SEMA6B,SEMA4F,PLCH2,ITGA3,PLCE1,WNT7B,MRAS,ADAM23,VEGFD,PRKD3,EPHA7,ADAMTS1,GNG2,FGFR2,MMP2,DPYSL5,ADAMTS9,GAB1,IRS1,GNAO1,FZD5,MME,ENPEP,LRRC4C,ARPC1B,PDGFA,BDNF,PDGFC,GNG7,TUBB2B,WNT7A,GLI3,IGF1,SDC2,NGFR,EFNA5,MMP11,SEMA3B,ROBO2,SEMA3F,PPP3CA,BMP1,UNC5C,ITGB1,EPHB4,CXCR4,SLIT2,NFATC4,EFNA1,WIPF1,NTRK2,PAK3,LINGO1,SEMA4G,SEMA3C,BMP6,NTN3,WNT5A,SEMA7A
GP6 Signaling Pathway	130	1.70x10-4	22	21 (16%)	1 (1%)	Upregulated	COL9A1,COL4A1,CAMK4,COL4A5,PIK3R1,COL2A1,COL9A3,FGFR2,COL8A1,ITPR1,LAMC2,COL16A1,COL5A1,COL1A2,GAB1,IRS1,COL11A1,COL18A1,COL9A2,PRKD3,COL27A1,COL7A1
Inhibition of Matrix Metalloproteases	36	1.82x10-4	10	8 (22%)	2 (6%)	Un-predicted	HSPG2,SDC2,MMP14,MMP15,THBS2,MMP2,MMP11,MMP24,LRP1,TIMP2
Signaling by Rho Family GTPases	242	3.63x10-4	33	27 (11%)	6 (2%)	Upregulated	SEPT9,ARPC1B,PIK3R1,SEPT11,IQGAP1,GNG7,CLIP1,CDH11,ARHGEF19,ITGA3,JUN,RHOB,RHOU,MRAS,ARHGEF3,ITGB1,GNG2,FGFR2,VIM,CDC42EP3,WASF1,MAP3K21,FOS,ARHGEF5,WIPF1,GAB1,PAK3,RND3,IRS1,GNAO1,ARHGEF9,PIP4K2A,SEPT6
Calcium Transport I	10	3.80x10-4	5	0 (0%)	5 (50%)	Un-predicted	ATP2B1,ATP2B3,ATP2A3,ATP2A2,ATP2B2
4-aminobutyrate Degradation I	3	3.89x10-4	3	2 (67%)	1 (33%)	Un-predicted	SUCLG2,ABAT,ALDH5A1
Leukocyte Extravasation Signaling	198	5.50x10-4	28	25 (13%)	3 (2%)	Upregulated	CLDN11,MMP14,PIK3R1,MMP15,CTNNA1,AFDN,CLDN6,MMP24,ITGA3,ARHGAP12,MMP11,DLC1,PRKD3,TIMP2,ITGB1,CXCR4,FGFR2,RAPGEF3,MMP2,F11R,WIPF1,CLDN23,GAB1,CLDN8,JAM3,IRS1,CLDN3,ARHGAP8/PRR5-ARHGAP8
Calcium Signaling	162	6.92x10-4	24	8 (5%)	16 (10%)	Downregulated	RAP2B,CHRNA1,CHRNA4,CAMK1,CAMK4,TNNC2,ATP2B1,CHRNA9,RYR2,ATP2A3,ITPR1,NFATC4,CHRNA10,ATP2A2,ATP2B2,HDAC5,CHRNG,CHRNB2,ATP2B3,ASPH,SLC8A1,PPP3CA,GRIA3,CAMK2B
Glycolysis I	23	9.33x10-4	7	4 (17%)	3 (13%)	Un-predicted	PGK1,TPI1,ENO2,PGAM2,PFKP,FBP2,ALDOC

## Sheet: Table S2
Table S2: Significant Canonical Pathways (p<0.0001) from IPA based on differentially expressed genes between the ENHCs and NECs from cochlear system
Pathway name	Total	p.value	In.Data	UP.Regulated	DOWN.Regulated	Pathway predicted status	DEG genes
Axonal Guidance Signaling	433	1.04713x10-8	52	25 (6%)	27 (6%)	Un-predicted	PAPPA2,BMP4,PIK3R1,CXCL12,SEMA4F,LIMK1,GNB4,ITGA3,EPHB1,WNT7B,UNC5D,ADAMTS4,EPHA7,ADAMTS1,EPHA1,SEMA5A,ADAMTS9,MYL9,FZD6,NRP1,MME,FZD10,ARPC1B,PDGFA,NOTUM,FZD1,GNA14,PLXNA2,PDGFC,PLCH1,PRKCZ,SHC1,GNG11,WNT7A,ACTR3,IGF1,SEMA3F,PRKCA,PAK4,CXCR4,GNAI1,EPHA3,PLXND1,WIPF1,TUBB6,NTRK3,LINGO1,EPHA5,PIK3CB,SEMA3C,BMP6,GLI1
RhoGDI Signaling	168	3.31131x10-8	28	14 (8%)	14 (8%)	Upregulated	ARPC1B,PIP5K1B,GNA14,CDH11,LIMK1,ARHGEF19,GNB4,ITGA3,GNG11,ACTR3,CDH3,ARHGAP12,ARHGEF3,DLC1,PRKCA,PAK4,CDH4,CDH6,GNAI1,RHOJ,CDH19,MYL9,ARHGEF5,RHOV,ARHGEF9,FNBP1,MSN,ARHGAP8/PRR5-ARHGAP8
Signaling by Rho Family GTPases	242	2.95121x10-7	33	18 (7%)	15 (6%)	Downregulated	COL8A2,IGFBP4,ICAM1,CTGF,PDGFA,COL8A1,PDGFC,COL15A1,COL26A1,BCL2,COL1A2,COL5A1,TGFBR2,IGF1,PDGFRA,TGFB2,COL18A1,VCAM1,COL5A2,EDNRB,MYH14,MYL9,COL6A3,CD40,IGFBP3,COL24A1,EDNRA,COL3A1
Wnt/Beta-catenin Signaling	164	3.46737x10-6	24	9 (5%)	15 (9%)	Upregulated	FZD10,TCF4,RARRES2,FRZB,SDC4,FZD1,PDGFC,TGFBR2,ITGA3,CNMD,SPHK1,ADAMTS4,TIMP3,EPAS1,SPP1,ANXA2,CREB5,S100A9,FZD6,LEF1,MEF2C,SOX9,JAG1,NOTCH1,GLI1,LRP1,P2RX7
Regulation of the Epithelial-Mesenchymal Transition Pathway	182	6.91831x10-6	25	14 (8%)	11 (6%)	Un-predicted	FZD10,TCF4,BMP4,PDGFA,PIK3R1,FZD1,FOXD3,PDGFC,INHBA,SOX2,TGFBR2,WNT7A,NTRK3,WNT7B,FZD6,PDGFRA,TGFB2,SPHK1,LEF1,PIK3CB,FGFRL1,BMP6
Leukocyte Extravasation Signaling	198	1.04713x10-5	26	14 (7%)	12 (6%)	Upregulated	ICAM1,MMP16,PIK3R1,CXCL12,JAM2,CLDN7,CLDN6,PRKCZ,ITGA3,ARHGAP12,DLC1,PRKCA,TIMP3,VCAM1,CXCR4,GNAI1,RAPGEF3,F11R,WIPF1,CLDN5,CLDN23,CLDN8,PIK3CB,CLDN3,MSN,ARHGAP8/PRR5-ARHGAP8
GP6 Signaling Pathway	130	3.63078x10-5	19	12 (9%)	7 (5%)	Upregulated	COL8A2,LAMA5,COL5A2,PIK3R1,COL8A1,LAMC2,PRKCZ,COL26A1,COL15A1,LAMC1,COL1A2,COL5A1,SCHIP1,COL6A3,COL24A1,PIK3CB,COL18A1,PRKCA,COL3A1
Agranulocyte Adhesion and Diapedesis	156	5.01187x10-5	22	10 (6%)	11 (7%)	Un-predicted	VCAM1,ICAM1,CXCR4,MMP16,MYH14,GNAI1,CXCL12,SDC4,CLDN7,CCL11,CLDN6,IL33,MYL9,ITGA3,CCL4,CLDN5,CLDN23,CLDN8,CXCL2,CLDN3,MSN
Ephrin Receptor Signaling	170	6.16595x10-5	22	12 (7%)	10 (6%)	Upregulated	EPHA7,PAK4,ARPC1B,PDGFA,CXCR4,EPHA1,GNAI1,CXCL12,GNA14,EPHA3,CREB5,PDGFC,LIMK1,SHC1,GNB4,ITGA3,WIPF1,EPHB1,GNG11,ACTR3,SORBS1,EPHA5
Granulocyte Adhesion and Diapedesis	149	7.76247x10-5	20	11 (7%)	9 (6%)	Un-predicted	VCAM1,ICAM1,CXCR4,MMP16,GNAI1,CXCL12,SDC3,SDC4,CLDN7,CCL11,CLDN6,IL33,ITGA3,CCL4,CLDN5,CLDN23,CLDN8,CXCL2,CLDN3,MSN
Thrombin Signaling	198	8.31764x10-5	24	13 (7%)	11 (6%)	Downregulated	ADCY4,PIK3R1,NOTUM,GNAI1,MYLK,RHOJ,GNA14,GATA2,PRKCZ,PLCH1,MYL9,SHC1,ARHGEF5,GNB4,RHOV,GNG11,ADCY1,PIK3CB,ARHGEF3,GATA3,ARHGEF9,FNBP1,PRKCA,CAMK2B
RhoA Signaling	116	0.000288403	16	9 (8%)	7 (6%)	Upregulated	LPAR4,ARPC1B,EPHA1,MYLK,PIP5K1B,LIMK1,MYL9,RHPN2,ACTR3,LPAR1,IGF1,ARHGAP12,SEMA3F,DLC1,MSN,ARHGAP8/PRR5-ARHGAP8
Tight Junction Signaling	155	0.000389045	19	6 (4%)	13 (8%)	Un-predicted	TJP1,MYH14,JAM2,MYLK,CLDN7,CLDN6,SNAP25,PRKCZ,OCLN,TGFBR2,MYL9,F11R,CLDN5,CLDN23,CLDN8,PPP2R2B,CGN,TGFB2,CLDN3
CREB Signaling in Neurons	176	0.00074131	20	14 (8%)	6 (3%)	Upregulated	GRM3,GRID2,ADCY4,PIK3R1,NOTUM,GNAI1,GNA14,CREB5,PRKCZ,PLCH1,SHC1,GNB4,GNG11,ADCY1,PIK3CB,RPS6KA1,PRKCA,CAMK2B,GRIA3,GRIK1
Regulation of Actin-based Motility by Rho	82	0.000954993	12	7 (9%)	5 (6%)	Un-predicted	MYL9,RHOV,PAK4,WIPF1,ITGA3,ACTR3,ARPC1B,RHOJ,MYLK,PIP5K1B,FNBP1,LIMK1

## Sheet: Table S3
Table S3: Significant Canonical Pathways (p<0.0001) from IPA based on differentially expressed genes between the ENHCs and HCs from vestibular system
Pathway name	Total	p.value	In.Data	UP.Regulated	DOWN.Regulated	Pathway predicted status	DEG genes
Leukocyte Extravasation Signaling	198	8.70964x10-6	30	26 (13%)	4 (2%)	Upregulated	CLDN11,NOX3,MMP14,PIK3R1,MMP15,CTNNA1,JAM2,CLDN6,MMP24,IRS2,ACTC1,DLC1,TIMP2,ITGB1,VAV2,TIMP3,CLDN10,GNAI1,FGFR2,MMP2,RAPGEF3,WIPF1,CLDN23,GAB1,CLDN8,RAP1GAP,IRS1,VAV3,MAPK10,ARHGAP8/PRR5-ARHGAP8
Signaling by Rho Family GTPases	242	1.20226x10-5	34	24 (10%)	10 (4%)	Upregulated	ARPC1B,NOX3,PIK3R1,PIP4K2B,GNA14,IQGAP1,ARHGEF19,CDH3,RHOU,CDC42EP1,IRS2,ACTC1,ITGB1,GNAS,CDH4,GNG2,GNAI1,FGFR2,VIM,CDC42EP3,WASF1,ARHGEF17,DES,PLD1,ARHGEF5,CDH1,WIPF1,RND3,GAB1,PAK3,IRS1,SEPT10,MAPK10,PIP4K2A
Calcium Signaling	162	1.20226x10-5	26	10 (6%)	16 (10%)	Downregulated	PRKACB,RAP2B,CHRNA1,MYH8,CHRNB1,ATP2A2,HDAC11,ASPH,ACTC1,CAMK2B,MYH14,CHRNA9,RYR2,PRKAR2A,ATP2A3,TNNI3,SLC8A2,CHRNA10,ITPR1,ATP2B2,CHRNG,PRKAR2B,ATP2B3,CHRNB2,SLC8A1,GRIA3
Hepatic Fibrosis / Hepatic Stellate Cell Activation	176	5.24807x10-5	26	26 (15%)	0 (0%)	Un-predicted	IGFBP4,FN1,CTGF,COL4A5,PDGFA,MYH8,COL9A3,COL8A1,COL4A2,PDGFC,COL5A1,COL16A1,IGF1,COL27A1,TIMP2,COL4A1,COL9A1,MYH14,COL2A1,FGFR2,MMP2,COL1A1,IGF2,EDNRA,COL11A1,COL3A1
Clathrin-mediated Endocytosis Signaling	183	0.000102329	26	17 (9%)	9 (5%)	Un-predicted	APOE,APOA4,ARPC1B,PDGFA,EPHB2,PIK3R1,PDGFC,ARRB1,FGF10,IGF1,AMPH,AAK1,DAB2,IRS2,ITGB4,ACTC1,SNAP91,ITGB5,DNM2,ITGB1,MYO6,APOM,FGFR2,GAB1,IRS1,FGF5
Glutathione Redox Reactions I	19	0.000107152	7	5 (26%)	2 (11%)	Un-predicted	GPX3,GSTT2/GSTT2B,MGST1,GSTM2,GPX2,GPX8,MGST3
Axonal Guidance Signaling	433	0.000134896	48	35 (8%)	13 (3%)	Un-predicted	MME,PRKACB,ENPEP,WNT3,ARPC1B,PDGFA,EPHB2,BDNF,PIK3R1,SEMA6B,ADAM11,GNA14,PLCH2,PDGFC,PLCH1,SEMA6D,IGF1,SDC2,WNT7B,TUBB4A,IRS2,SEMA3F,BMP1,UNC5C,EPHA7,ITGB1,EPHB4,GNAS,STK36,ADAMTS1,TUBB4B,GNG2,PRKAR2A,GNAI1,FGFR2,MMP2,SLIT2,ADAMTS9,EFNA1,WIPF1,PRKAR2B,SDCBP,GAB1,PAK3,IRS1,BMP7,SEMA3C,SEMA7A
Calcium Transport I	10	0.000204174	5	1 (10%)	4 (40%)	Un-predicted	ATP2B3,ATP2A3,ATP2A2,ATP2C2,ATP2B2
Inhibition of Matrix Metalloproteases	36	0.000331131	9	8 (22%)	1 (3%)	Un-predicted	HSPG2,TIMP3,SDC2,MMP14,MMP15,MMP2,MMP24,LRP1,TIMP2
Rac Signaling	115	0.000354813	18	10 (9%)	8 (7%)	Upregulated	ITGB1,TIAM1,ARPC1B,NOX3,PIK3R1,PIP4K2B,FGFR2,WASF1,IQGAP1,CDK5R1,PLD1,MCF2L,CYFIP2,PAK3,GAB1,IRS1,IRS2,PIP4K2A
RhoA Signaling	116	0.000389045	18	12 (10%)	6 (5%)	Downregulated	LPAR4,ARPC1B,RHPN1,CDC42EP3,PIP4K2B,WASF1,PLD1,LPAR6,RHPN2,RND3,IGF1,SEPT10,CDC42EP1,SEMA3F,ACTC1,PIP4K2A,DLC1,ARHGAP8/PRR5-ARHGAP8
ILK Signaling	181	0.000524807	24	21 (12%)	3 (2%)	Upregulated	ITGB1,PARVA,FBLIM1,FN1,MYH8,MYH14,PIK3R1,FERMT2,VIM,FGFR2,PDGFC,CDH1,RND3,GAB1,IRS1,RHOU,MAPK10,KRT18,IRS2,ITGB4,PTGS2,ACTC1,ITGB5,DSP
Glutathione-mediated Detoxification	24	0.000562341	7	6 (25%)	1 (4%)	Un-predicted	GSTA3,GSTT2/GSTT2B,MGST1,GSTM2,GGH,ANPEP,MGST3
eNOS Signaling	164	0.000758578	22	14 (9%)	8 (5%)	Upregulated	PRKACB,CHRNA1,LPAR4,GNAS,PIK3R1,CHRNA9,CHRNB1,PRKAR2A,FGFR2,AQP1,ITPR1,CHRNA10,PDGFC,HSPA2,CHRNG,LPAR6,PRKAR2B,GAB1,CHRNB2,IRS1,IRS2,DNM2

## Sheet: Table S4
Table S4: Significant Canonical Pathways (p<0.0001) from IPA based on differentially expressed genes between the ENHCs and NECs from vestibular system
Pathway name	Total	p.value	In.Data	UP.Regulated	DOWN.Regulated	Pathway predicted status	DEG genes
Axonal Guidance Signaling	433	5.01187x10-8	40	28 (6%)	22 (5%)	Un-predicted	WNT3,PIK3R1,CXCL12,LIMK2,GNB4,ITGA3,SEMA6D,EPHB1,WNT7B,ADAM23,ADAMTS4,ADAMTS1,ARHGEF15,EPHA1,MMP2,DPYSL5,ARHGEF6,NRP1,MME,FZD10,ENPEP,ARPC1B,PDGFA,FZD1,GNA14,ABLIM1,PLCH1,PRKCZ,SHC1,GNG11,GLI3,PLXNB1,SEMA3B,SEMA3E,PAK4,CXCR4,TUBA4A,SLIT2,PLXND1,EFNA1,WIPF1,PRKAR2B,NTRK2,TUBB6,NTRK3,PIK3CB,SEMA3C,GLI1,WNT5A,SEMA7A
Hepatic Fibrosis / Hepatic Stellate Cell Activation	176	7.24435x10-8	28	25 (14%)	3 (2%)	Un-predicted	IGFBP4,COL8A2,ICAM1,PDGFA,MYH8,COL9A3,COL4A2,IL6,COL26A1,COL15A1,COL1A2,TGFBR2,COL6A1,PDGFRA,PDGFRB,VCAM1,COL5A2,FLT1,EDNRB,COL6A2,MYH14,MMP2,LY96,IGF2,CD40,COL6A3,CSF1,COL3A1
Leukocyte Extravasation Signaling	198	8.91251x10-7	28	13 (7%)	15 (8%)	Upregulated	CLDN11,ICAM1,NOX3,MMP16,PIK3R1,CXCL12,CLDN7,CLDN6,PRKCZ,ITGA3,CTNNA2,DLC1,CLDN10,VCAM1,CXCR4,MMP2,F11R,WIPF1,CLDN23,CLDN5,CLDN8,CDH5,RAP1GAP,PECAM1,PIK3CB,CLDN3,CTNND1,ARHGAP8/PRR5-ARHGAP8
Osteoarthritis Pathway	193	1.69824x10-6	27	19 (10%)	8 (4%)	Upregulated	FZD10,RARRES2,SDC4,SMAD5,FZD1,SLC39A8,TGFBR2,ITGA3,CTNNA2,GLI3,CNMD,ADAMTS4,EPAS1,H19,DCN,DLX5,GREM1,CREB3L4,S100A9,WISP1,LEF1,MEF2C,GLI1,LRP1,P2RX7,PPARGC1A,RBP4
Wnt/Beta-catenin Signaling	164	2.88403x10-6	24	13 (8%)	11 (7%)	Upregulated	FZD10,GJA1,AXIN2,WNT3,SOX10,TLE1,KREMEN1,FZD1,APC,SOX17,TGFBR2,WIF1,SOX21,CDH5,DKK3,CDH3,WNT7B,PPP2R2B,PPM1L,SFRP5,LEF1,SFRP1,LRP1,WNT5A
Agranulocyte Adhesion and Diapedesis	156	4.0738x10-6	23	13 (8%)	10 (6%)	Un-predicted	AOC3,CLDN10,CLDN11,VCAM1,ICAM1,MYH8,CXCR4,MMP16,MYH14,CXCL12,MMP2,SDC4,CLDN7,CLDN6,ITGA3,CCL4,CLDN5,CLDN23,CLDN8,CDH5,PECAM1,CD34,CLDN3
Regulation of the Epithelial-Mesenchymal Transition Pathway	182	5.7544x10-6	25	17 (9%)	8 (4%)	Un-predicted	LOX,FZD10,SNAI2,WNT3,PIK3R1,TWIST1,FZD1,TGFBR2,FOXC2,FGF10,WNT7B,PDGFRB,ETS1,FGF9,MMP2,ZEB1,APC,NOTCH4,APH1A,ZEB2,PIK3CB,LEF1,FGFRL1,CLDN3,WNT5A
Atherosclerosis Signaling	113	1.51356x10-5	28	13 (12%)	5 (4%)	Un-predicted	VCAM1,ICAM1,APOA4,PDGFA,CXCR4,CMA1,CXCL12,IL6,F3,PLA2G7,TNFRSF12A,COL1A2,LYZ,CD40,CSF1,LPL,COL3A1,RBP4
Granulocyte Adhesion and Diapedesis	149	2.13796x10-5	21	12 (8%)	9 (6%)	Un-predicted	CLDN10,CLDN11,VCAM1,ICAM1,CXCR4,MMP16,CXCL12,MMP2,SDC3,SDC4,CLDN7,CLDN6,ITGA3,CCL4,CLDN5,CLDN23,CLDN8,CDH5,PECAM1,CLDN3,HSPB1
GP6 Signaling Pathway	130	3.0903x10-5	19	15 (12%)	4 (3%)	Upregulated	COL8A2,LAMA5,COL5A2,COL6A2,PIK3R1,LAMA2,COL9A3,COL4A2,LAMC2,PRKCZ,COL15A1,COL26A1,LAMC1,COL1A2,COL6A1,COL6A3,PIK3CB,LCP2,COL3A1
Sertoli Cell-Sertoli Cell Junction Signaling	164	8.91250x10-5	21	7 (4%)	14 (9%)	Un-predicted	CLDN10,CLDN11,GUCY1A3,TJP1,TUBA4A,CLDN7,CLDN6,PLS1,OCLN,F11R,CTNNA2,ITGA3,CLDN5,CLDN23,PRKAR2B,TUBB6,CLDN8,SORBS1,CGN,CLDN3,GUCY1B3
Tight Junction Signaling	155	0.00011749	29	5 (3%)	15 (10%)	Un-predicted	CLDN10,CLDN11,MYH8,TJP1,MYH14,MYLK,CLDN7,CLDN6,PRKCZ,OCLN,TGFBR2,F11R,CLDN5,CLDN23,PRKAR2B,CLDN8,PPP2R2B,PPM1L,CGN,CLDN3
Gap Junction Signaling	185	0.00047863	21	13 (7%)	8 (4%)	Un-predicted	GJA1,ADCY2,GUCY1A3,TJP1,ADCY4,PIK3R1,TUBA4A,PRKCZ,PLCH1,PRKAR2B,NOV,LPAR1,TUBB6,GUCY2F,CAV1,PIK3CB,ADCY8,GUCY1B3,GJB2,GRIK1,GRIA3
Molecular Mechanisms of Cancer	381	0.000537032	35	20 (5%)	15 (4%)	Un-predicted	FZD10,WNT3,PIK3R1,ADCY4,SMAD5,BMPR1B,FZD1,GNA14,PRKCZ,TGFBR2,SHC1,ARHGEF19,CTNNA2,ITGA3,WNT7B,ARHGEF3,ADCY8,E2F2,PAK4,ADCY2,ARHGEF15,RHOJ,APC,DHH,NFKBID,CCND2,PRKAR2B,APH1A,ARHGEF6,LEF1,PIK3CB,GLI1,LRP1,CTNND1,WNT5A
Signaling by Rho Family GTPases	242	0.000616595	25	15 (6%)	10 (4%)	Upregulated	PAK4,CDH4,ARPC1B,SEPT4,NOX3,ARHGEF15,PIK3R1,PIP4K2B,MYLK,RHOJ,LIMK2,GNA14,DES,PRKCZ,CDH19,GNB4,ARHGEF19,ITGA3,WIPF1,GNG11,CDH5,CDH3,ARHGEF6,PIK3CB,ARHGEF3
G Alpha i Signaling	116	0.000776247	15	10 (9%)	5 (4%)	Upregulated	ADCY2,APLNR,GRM3,ADCY4,OPRL1,SHC1,GNB4,GNG11,PRKAR2B,ADRA2A,LPAR1,RAP1GAP,RGS10,CAV1,ADCY8
PTEN Signaling	117	0.000851138	15	8 (7%)	7 (6%)	Un-predicted	FLT1,PIK3R1,BMPR1B,FOXG1,PRKCZ,DDR1,TGFBR2,SHC1,ITGA3,NTRK2,NTRK3,PDGFRA,PIK3CB,FGFRL1,PDGFRB
RhoGDI Signaling	168	0.000912011	19	11 (7%)	8 (5%)	Downregulated	PAK4,CDH4,ARPC1B,ARHGEF15,PIP4K2B,LIMK2,RHOJ,GNA14,CDH19,ARHGEF19,GNB4,ITGA3,GNG11,CDH5,CDH3,ARHGEF6,ARHGEF3,DLC1,ARHGAP8/PRR5-ARHGAP8

## Sheet: Table S5
Table S5: Significant pathways from STRING showing an enrichment of differentially expressed genes (DEG) in the supporting cells of the mouse cochlea
	Pathway	DEG (N/total)	DEG (%)	FDR
ENHCs_vs_HC	ECM-receptor interaction	21/83	25.30	3.42 x10-10
	PI3K-Akt signaling pathway	37/355	10.42	7.76 x10-08
	Focal adhesion	27/199	13.56	1.23 x10-07
	Cell adhesion molecules (CAMs)	20/169	11.83	1.06 x10-05
	Axon guidance	17/175	9.71	6.37 x10-05
ENHCs_vs_NEC	Focal adhesion	19/199	9.54	9.13 x10-05
	ECM-receptor interaction	12/83	14.45	9.13 x10-05
	PI3K-Akt signaling pathway	24/355	6.76	0.000139
	Glutamatergic synapse	13/114	11.40	0.000139
	Melanogenesis	10/100	10	0.00339
	Chemokine signaling pathway	13/195	6.66	0.00803

## Sheet: Table S6
Table S6: Significant pathways from STRING, showing an enrichment of differentially expressed genes (DEG) in the supporting cells of the mouse vestibular organs
	Pathway	DEG (N/total)	DEG (%)	FDR
ENHCs_vs_HC	ECM-receptor interaction	23/83	27.71	1.2 x10-14
	Focal adhesion	29/199	14.57	1.74 x10-11
	PI3K-Akt signaling pathway	36/355	10.14	1.21 x10-10
	Cell adhesion molecules (CAMs)	18/169	10.65	4.21 x10-06
	Leukocyte transendothelial migration	16/115	13.91	4.21 x10-06
	Platelet activation	15/293	5.11	4.38 x10-05
	Hippo signaling pathway	16/154	8.04	5.15 x10-05
ENHCs_vs_NEC	Focal adhesion	23/199	11.55	2.21 x10-07
	PI3K-Akt signaling pathway	29/355	8.16	5.35 x10-07
	ECM-receptor interaction	14/83	16.86	1.85 x10-06
	Rap1 signaling pathway	16/213	7.51	0.00172
	Ras signaling pathway	16/237	6.75	0.00293
	Leukocyte transendothelial migration	11/115	9.56	0.00419

## Sheet: Table S7
Table S7: Top 25 Networks, for each dataset, showing an enrichment of ” diverse biological terms
Tissue	Cell type	Score	Focus Molecules	Top Diseases and Functions	Molecules in Network
Cochlea	ENHCs_vs_HC	33	32	Developmental Disorder, Hereditary Disorder, Organismal Injury and Abnormalities	AHI1,AHNAK,ATAD2,ATP6V0E1,C2CD4C,CALU,CCND1,CD151,CDK4/6,CDK5RAP2,CDKN1C,CLIC6,COL27A1,CPNE3,DKK2,ENDOD1,FHOD1,GTF3C4,JPT1,LAPTM5,MARCKS,MNS1,MYO7A,NIN,NRSN1,Opsin,OVOL2,RBMS3,REM2,RHPN2,SV2B,TCF/LEF,TPI1,TPPP,TUBA1C
		33	32	Cellular Development, Auditory and Vestibular System Development and Function, Embryonic Development	Alp,ANXA4,ATOH1,AUTS2,CHGA,CHGB,CNMD,CPE,CSRP2,CYP26B1,DDIT4,EGLN,ENPP2,FOXG1,GAS7,GLI3,GLS,Interferon alpha,MREG,OTX2,PAM,PAX2,PCP4,RAB11FIP5,RASD2,RNASE4,RNF122,SCG3,SCN11A,SERPINE2,SLC14A1,SOX9,TMEM107,TRIOBP,TTR
		31	31	Cancer, Organismal Injury and Abnormalities, Reproductive System Disease	ANK3,ARRDC3,AXL,BDNF,BMP1,CAMK4,CNTN1,DACH1,DNAJC15,DST,EPHX2,FAT1,FOSL2,FRZB,GAS6,GNRH,HOMER1,HOMER2,ITGB4,ITPR,JUN,LAMC2,LTBP1,MAGED1,N-type Calcium Channel,NMDA Receptor,NRCAM,NTRK2,OGN,PTPRD,REEP5,SDC4,SH3BGRL2,TNC,TPM1
		30	30	Cell Signaling, Nervous System Development and Function, Digestive System Development and Function	ABCD2,Adaptor protein 2,CLPS,CSTB,CTNNA1,DAB2,DAB2IP,EPHB2,GAS1,HDAC5,Histone h3,KDM4B,LRP2,MAGED2,MRAS,MSI2,MYO6,MYT1,NAB1,NR2E1,NRARP,PLCE1,PRDM16,Rbp,RCOR2,RIN1,RPRM,RUNX1T1,Smad,SMAD1,SYT4,TGFBR,TGFBR1,TM4SF1,ZMAT4
		30	30	Connective Tissue Disorders, Organismal Injury and Abnormalities, Inflammatory Response	CACNB2,CALB2,CAPG,CLDN23,COL4A5,COL5A1,COL7A1,COL8A1,COL9A2,Collagen Alpha1,Collagen(s),DDR1,estrogen receptor,Fibrin,Hsp27,MFAP4,MMP2,MMP11,MMP14,MMP15,MMP24,MUC15,NRBP2,PCDH8,PCDHB14,PDGFC,PDGFRL,PPIC,PTN,RYR2,SERPINH1,THBS2,TIMP2,TMEFF1,WFDC2
		30	30	Cardiovascular Disease, Developmental Disorder, Hematological Disease	26s Proteasome,B3GALT1,B3GALT5,CAT,CLN6,CLSTN3,CTSF,FANCA,FGF5,GSTM2,hemoglobin,HSPA2,JAM3,LMO1,MFNG,MGST3,MLF1,NHLH1,Notch,NOTCH1,PIP4K2A,PLEKHG3,PLXDC2,PRKAA,RAB33A,RORC,Secretase gamma,SOX10,SPARC,SYP,SYPL1,TCF7L2,TMEM63A,UBFD1,VASN
		28	29	Cell Death and Survival, Cellular Assembly and Organization, Cellular Function and Maintenance	ADGRG2,ALCAM,ALDH3A2,ARL4A,ARRB1,BAG3,BCL2,CAMK2N2,CaMKII,CTNND2,CTSL,CYB5R1,DDX25,ELOVL5,ENO2,ESRRB,Filamin,GPX2,HES6,HINT1,Histone H1,INPPL1,LNX2,MAP1LC3,PDIA5,PEPCK,PLS3,POF1B,PPL,RASSF3,S100A11,SERPINF1,SLC1A3,SSTR2,TCF
		28	29	Cellular Compromise, Organismal Injury and Abnormalities, Behavior	ACAA2,APCDD1,Caspase 3/7,CCNG2,Cg,EFEMP1,EMB,ETV1,EXT2,FAM110C,Fibrinogen,G-protein beta,GJA1,HBEGF,HSD17B4,HSD17B7,IRF6,KLF4,LRRN3,MYCL,NME4,NR4A2,NRIP1,PDK4,PITPNA,Pkc(s),PLCH2,PPP1R14A,PTX3,SNAP23,SNAP25,TSPAN13,Ubiquitin,VAMP7,ZDHHC13
		26	28	Cellular Movement, Nervous System Development and Function, Cellular Assembly and Organization	Akt,ARHGEF3,B4GALT5,BTG1,CCKAR,CHRNA4,CHRNB2,CRMP1,DLC1,DLL3,DNA-methyltransferase,FHIT,GRB10,GRHL2,GSTK1,LINGO1,LPAR4,MDK,MYO16,PCDH10,Pka catalytic subunit,Ppp2c,PRKD3,Ras homolog,RHOB,SEMA3B,SEMA3C,SNCG,TAC4,TACSTD2,Talin,TNS3,Vla-4,WASF1,WASF2
		26	28	Cell Morphology, Cellular Assembly and Organization, Cellular Compromise	Ap2 alpha,ASIC1,ATP2B2,CD200,CERS2,CERS4,Ck2,cytochrome C,DUSP4,FRK,GAB1,GNMT,GPC3,Jnk,KRT8,KRT18,KRT19,Laminin1,LIMA1,MANSC1,NMI,NPC2,Pdgf (complex),PLA2G4A,PTGDS,Raf,S100A10,SEPT6,SEPT9,SEPT11,SGIP1,SLC12A2,STARD10,TNFRSF21,WIPF1
		26	28	Drug Metabolism, Small Molecule Biochemistry, Cell-To-Cell Signaling and Interaction	ACOT7,AGR2,APBA1,CACNA1D,CASZ1,CLIP1,COL16A1,Collagen type I,CRABP2,Cytochrome bc1,cytochrome-c oxidase,DAPK2,FOS,FZD5,GALM,GCNT1,GM2A,LRP8,MAOA,MGST1,Mitochondrial complex 1,MYOF,NET1,Nos,P2RY1,PRKAA2,RAB11FIP1,RAPGEF3,RBP1,RGMA,SELENOP,Shc,SIRPA,SORBS1,Sos
		24	27	Cardiovascular System Development and Function, Organismal Development, Cancer	BMPER,Cadherin,CDC7,CDON,Collagen type III,CYR61,DUSP10,EFEMP2,FBLN2,FNDC3B,GAA,Glycogen synthase,Gα12/13,HSPB6,MPDZ,NEO1,NTN3,P38 MAPK,PPP1R3B,SDC2,SFRP1,Smad1/5/8,SOSTDC1,STC1,STK3,TEAD,TEAD2,TMEM184A,TMSB4,TRIO,UNC5C,WNT5A,WNT7A,WWTR1,YAP1
		24	27	Cell Morphology, Cellular Assembly and Organization, Nervous System Development and Function	AP3M2,ATP2B1,CAMK2B,CHMP2B,CHRNG,CKB,CLDN3,CLDN6,CLDN8,CLDN11,CLIC4,DNM1,Dynamin,FNBP1L,FXYD1,GRIA3,IDH2,Importin alpha,ITPR1,JINK1/2,MTORC1,PACSIN1,PDIA4,PFKP,Pld,PP2A,PYGB,Rap1,RAPGEF1,RPLP0,SNPH,STXBP1,SUCLA2,TCR,TNNC2
		24	27	Tissue Morphology, Cardiac Infarction, Cardiovascular Disease	Alpha tubulin,ARSA,CCT7,Cdc2,CDC25B,CDK2,CDK19,COX6A1,Cyclin B,DNMT3A,Dynein,E2f,E2F2,EFHC1,Gamma tubulin,GUCY1A3,GUCY1B3,IGF2R,Immunoglobulin,LMX1A,MCM4,MCM6,NDE1,NDEL1,NGFR,Nuclear factor 1,PEG3,PGAM2,RAP2B,RB1,REEP1,RNF128,SLIT2,SLIT3,ST14
		24	27	Protein Synthesis, Humoral Immune Response, Cellular Growth and Proliferation	B2M,BACH2,BCL6,BCR (complex),COL2A1,COL9A1,Collagen type II,DKK3,EMP1,EPYC,FCGRT,GOLM1,HSPG2,Iga,IgG,IgG1,Igg3,Igm,IL1R1,KLK8,LBH,LGALS1,MATN1,MATN4,MHC II,PHF20,PLEKHA1,POU2AF1,SLC39A8,SOX5,SPAG6,ST6GALNAC2,UNG,VWA5A,ZFP36L1
		24	27	Neurological Disease, Organismal Injury and Abnormalities, Psychological Disorders	14-3-3,AFDN,ARPP19,BCL11B,Calmodulin,caspase,CDK5R1,chemokine,COLGALT2,EPHA7,F11R,FAM107A,GALNT9,GRN,Gsk3,IL12 (family),JAK1/2,KCNF1,LAMP2,LMO7,NCEH1,NEUROD6,NFATC4,PARP,PARP1,PDZRN3,POLB,RAB3A,RIMBP2,RPH3A,RSPO2,SNCA,SYN1,TMEM117,TNFRSF19
		23	26	Cell-To-Cell Signaling and Interaction, Developmental Disorder, Hereditary Disorder	AMOTL1,BEX2,Calcineurin protein(s),CALM1 (includes others),CAPN1,CARD10,CYLD,DUSP14,FLNB,FLOT2,GCA,GPIIB-IIIA,GRK5,IKK (complex),IL1,LCA5,LDB2,MAP3K1,Muscarinic cholinergic receptor,NFkB (complex),P2RX3,PKN3,PTPase,RAB31,S100A1,Sapk,SLC37A4,SOAT1,Tlr,TNFAIP8,TRIM37,TRIP6,UACA,UBA7,USP20
		23	26	Endocrine System Development and Function, Molecular Transport, Protein Synthesis	ANXA2,CAVIN2,Cdk,CDO1,CEBPD,CISH,CNP,COL11A1,COL18A1,Cyclin A,Cyclin D,Cyclin E,GHR,Growth hormone,IDH3A,IER3,IGF1,IGFBP4,IGFBP5,ITGB5,LHX3,LRP,MERTK,MPZ,OTOF,PDGF-AA,PLAT,PLK4,PTGIR,RIMS2,SMARCA2,SMOOTH MUSCLE ACTIN,TRH,TSH,UGDH
		23	26	Cell Signaling, Cellular Function and Maintenance, Small Molecule Biochemistry	ANXA7,ARHGEF5,ARHGEF9,ARL4C,ATP2A2,ATP2B3,Creb,DCTN3,EPHB4,FSH,FST,GPRC5B,HMGCS2,Ikb,Lh,NFIX,NR4A1,ORMDL3,OSBPL3,P4HA2,p70 S6k,PDGF BB,PGK1,PHTF1,PIK3R1,Pka,PLIN3,POSTN,PRKX,RASSF8,Rsk,SOCS3,SYNPO,TPM2,Vegf
		23	26	Embryonic Development, Organismal Development, Cellular Assembly and Organization	Actin,ADGRL3,AMPK,AURK,AXIN2,BCL2L11,Ctnna,CXCR4,EPS8L2,GAS8,Hdac,HIST1H2BC,Hsp70,IRX3,ITGA8,KANK2,LDL,Mek,MYO1B,NDRG4,OAT,p85 (pik3r),PACRG,PPAT,PSD3,ROBO2,SFRP2,SP5,SPHK1,TCEA3,TES,UPP1,VIM,WNT7B,WWC1
		21	25	Cell Signaling, Cellular Movement, Hematological System Development and Function	CCL27,EDNRB,ERK1/2,Focal adhesion kinase,GPSM1,GRB7,GRP,IL17RD,Integrin,LIMS1,LTBP3,MGAT3,NDST1,NECTIN1,P glycoprotein,PARVA,PCSK5,Pdgfr,PFKFB4,Pkg,PLPP2,PTPRE,PTPRF,PVALB,Rab5,RASGRP4,RCN2,S1PR2,sGC,SH3BGRL,SMAD1/5,Sphk,SULF1,TRIM2,VEGFD
		21	25	Cellular Movement, Connective Tissue Disorders, Developmental Disorder	AChR,ACSL4,ACSL5,ALDOC,ASNS,BGN,CD3 group,CDH11,CHRNA1,COL1A2,COL4A1,CTSZ,DCN,FBN1,Fcer1,Gm-csf,IK,IL12 (complex),ITGB6,JAK1,JAKMIP1,MAP2K1/2,MEF2,MFSD2A,MME,PEG10,PHACTR1,PLC gamma,PODXL,PP1 protein complex group,SEMA7A,SMAD3,Tgf beta,TIAM1,WISP1
		21	25	Lipid Metabolism, Molecular Transport, Small Molecule Biochemistry	ABCA1,ADAMTS1,BMP6,CACNG5,calpain,CXCL14,ENPEP,FN1,GALNT3,GLUL,GRIA,GSG1L,HDL,HDL-cholesterol,IFN Beta,IL23,IRS1,LDL-cholesterol,LRP1,N-cor,Nr1h,OLFM1,PCOLCE2,PLA2G3,RHOU,S100A6,SGMS1,SLC44A1,SMARCA1,SPARCL1,SYT7,TRIM36,TTC39B,VLDL-cholesterol,VWC2
		18	23	Organ Development, Auditory Disease, Cellular Function and Maintenance	ACKR4,ADCY,ADGRV1,ADRB,ANTXR1,Beta Arrestin,CACNA1H,Calcineurin A,CCL21,CHRNA9,CHRNA10,CKMT2,DAPK1,DTNA,ENPP1,Eotaxin,ERK,Erm,G protein alphai,GNAO1,L-type Calcium Channel,LPAR1,MADD,MAL,MCF2L,Mlc,MYADM,PDZD7,PLC,RGS4,Rock,SLC8A1,SLK,SPRED1,USH2A
		18	23	Cell Death and Survival, Behavior, Connective Tissue Disorders	ACSS2,ATP6V0A1,BMP4,CYP11A1,DBI,DLX4,EFNA1,ERCC6,FCHO1,FHL1,GABRP,GATA2,GFI1,GNG8,IER5L,Ige,KRT75,mir-302,MS4A3,MYSM1,NANOG,P-TEFb,PAPPA2,PRR15L,RNA polymerase II,SEMA6B,SLC13A4,Smad2/3,STAT5a/b,TGM2,TMPRSS3,TUBB2B,UGP2,WDR3,ZFHX3
	ENHCs_vs_NEC	38	32	Embryonic Development, Organ Development, Organismal Development	ADAMTS9,ADGRF5,ADGRG2,ARHGAP28,CALB2,CDH6,CLIC6,CRABP1,EDNRA,EDNRB,EMX2,EPHB1,EYA1,FOXD1,Hdac,ISL1,ISL2,ITGA8,KLF9,MYO1E,NDRG4,NFkB (complex),P glycoprotein,PADI2,PAPPA2,PLPP3,RAB31,RIPK4,S100A1,SALL3,SIX2,TSHZ3,TSPAN33,UBASH3B,VSTM2A
		38	32	Hair and Skin Development and Function, Cell Morphology, Cellular Assembly and Organization	ADAMTS4,Alpha catenin,CDH3,CDH11,Cg,COCH,COL15A1,COL5A1,COL5A2,COL6A3,Collagen(s),CYP1B1,EFEMP1,EMB,EPHA3,EPHA7,FMNL2,FRMD6,FZD1,GCNT1,ICAM1,IGFBP2,IGFBP3,IGFBP4,LRRN3,LUM,MATN1,MATN4,NPR3,RASSF8,ST3GAL4,ST8SIA4,THBS2,TRO,VLDLR
		36	31	Cellular Development, Nervous System Development and Function, Tissue Development	BHLHE40,CAVIN2,CDH4,CDO1,COL8A1,CPXM2,Ctbp,DCT,ENPP2,ESRRG,FBXO32,FOXG1,HEY1,IFITM3,IGF1,JAK,KLK8,LARP6,MYT1,NR2E1,NR2F2,NRP1,OTX2,PDGF-AA,PLP1,POU4F2,PROX1,PTPRB,Rbp,RGS4,TGFBI,TTR,VTN,WNT7A,ZIC1
		36	31	Cellular Development, Cell-To-Cell Signaling and Interaction, Cellular Growth and Proliferation	ASPM,CDH19,CRELD2,estrogen receptor,FGF10,FOXC2,FOXF2,GLI1,GPC1,JAG1,MAN1C1,MANF,MAP2K1/2,MEF2C,MKI67,NOTCH4,P-TEFb,PAPSS2,PCDH18,PDGFA,PDZRN3,PRR15L,RNA polymerase II,SERPINE2,SLC27A2,SMOC1,SOX2,SOX17,SOX21,SPC25,SYT4,TCF4,TMEM100,TMEM204,VCAN
		36	31	Cellular Development, Cellular Growth and Proliferation, Embryonic Development	ABCG5,ACSS1,ALAS2,Ap1,ARHGAP20,B3GALT1,CHDH,CLDN7,CNTN1,CPM,DNER,DOCK10,EGFL7,ERG,FOXQ1,GATA2,GATA3,HLF,Hsp90,KIT,LMO2,MGST3,MYH14,NAALAD2,PRSS23,RORC,S100A9,Secretase gamma,SLC30A10,SPARC,STAT5a/b,SYP,TMOD1,TMPRSS3,UCHL1
		34	30	Cellular Movement, Hereditary Disorder, Organismal Injury and Abnormalities	AQP1,BGN,BMP6,CD40,chemokine,CHST1,CLIC4,EMP3,FABP7,FBXO2,FOXC1,GATM,GJB2,GJB6,GNB4,Ifnar,Importin alpha,Lfa-1,LTBP4,MHC Class II (complex),NOTCH1,PAM,PCOLCE2,PLAGL1,PMP22,SDC3,SKP1,SORD,SOX5,SOX10,TFPI,TGFB2,TGFBR2,TGFBR3,TNFRSF12A
		32	29	Cellular Movement, Cell Morphology, Cellular Assembly and Organization	ACTR3,ADAMTS1,Ap2 alpha,APLN,CELF2,DAB2,DCX,ESRP1,FLNB,GPC3,GRHL2,ITGB4,Jnk,KRT8,KRT18,KRT19,LAMC2,MAL2,MANSC1,MAP1LC3,MARVELD3,MPZL2,NMI,PTGDS,Raf,Rsk,SEMA3C,SFRP1,STON2,SYK/ZAP,TRAF5,TRPC3,WIPF1,ZEB1,ZEB2
		32	29	Amino Acid Metabolism, Cardiovascular System Development and Function, Cell-To-Cell Signaling and Interaction	ANGPT2,ANK2,Ant,ARL4A,ATP2B2,BCL2,CACNA1G,CAMK2N2,Ciap,Ctnna,CTNND2,cytochrome C,DIO2,ENO2,ESRRB,GAD1,GRM3,HOMER2,ITPR,LEF1,LSR,MYL9,NET1,PCCA,PCSK6,PDIA5,POF1B,PPL,RASSF3,SERPINF1,SLC1A3,SLCO1C1,SP5,TCF,UNC13B
		32	29	Cell Cycle, Nutritional Disease, Cellular Assembly and Organization	ADGRA2,AKAP12,AP1S3,ATAD2,AURK,BOK,C1q,CCNA2,CD93,CENPF,CKS2,Cyclin A,CYP26B1,E2f,E2F1,ELL2,EYA4,FOXD3,FOXM1,GM2A,Histone h3,KIF23,MCM4,MCM5,MCM6,MEGF10,PLK1,PROS1,Rb,RRM2,SMARCA2,STMN1,STMN2,UHRF1,UPP1
		32	29	Cellular Movement, Cellular Development, Cellular Growth and Proliferation	calpain,CAV1,CCND2,CDK5R1,CXCR4,CYR61,DKK3,DLC1,DPP4,Dynamin,ESAM,FAP,FST,GRIK1,HSPA12A,ID2,Igm,INA,INHBA,LGALS1,PRNP,Rac,RARRES2,Ras homolog,RTN1,SASH1,SLC1A2,Smad2/3,STXBP1,TIMELESS,TNS2,TNS3,WFDC2,WNT7B,WWTR1
		30	28	Cell Signaling, Cardiovascular System Development and Function, Organismal Development	ADCY,Akt,ALDH1A2,APLNR,ARAP3,ARHGEF3,Calcineurin A,CALR,CNKSR1,COL1A2,COL3A1,Collagen Alpha1,Collagen type I,CRYM,DDR1,FBN1,GPNMB,IGFBP7,ITGB6,LINGO1,LPAR4,MKX,PDGF-DD,PDGFC,PEA15,PRDM16,RBP1,SAMD4A,STX3,STXBP2,TIPARP,TPD52,TUBB6,VAMP8,Vla-4
		30	28	Liver Cirrhosis, Cell Cycle, Cell Morphology	26s Proteasome,Actin,ALDOC,Alpha tubulin,AUTS2,BIRC5,CAMK2B,CDCA8,CELSR1,CSRP2,CTSA,EGLN,EMID1,FBLN1,FBLN2,FOSL2,GAS2L3,IER3,IFITM2,Interferon alpha,KIF22,LAMA5,LAMC1,MBP,MFSD2A,MTORC1,PDGFRL,PLS1,PRKAA,RAB25,RABGAP1L,RNASE4,TIMP3,TTC28,VIM
		28	27	Cancer, Organismal Injury and Abnormalities, Reproductive System Disease	APCDD1,CDCA7,CLDN3,CLDN5,CLDN6,CLDN8,Collagen type IV,CTHRC1,DTNA,elastase,ELK3,ERK,FHL2,FRZB,FZD6,ITGA3,Laminin (complex),Mlc,MRC2,MYLK,NID1,Notch,NRARP,PAK4,PRSS8,RGS5,Rock,SDC4,SMOOTH MUSCLE ACTIN,SPINT1,SPINT2,ST14,TACSTD2,TEK,WIF1
		26	26	Auditory and Vestibular System Development and Function, Embryonic Development, Organ Development	ABCG2,Alpha Actinin,ALT,ATP1B1,CaMKII,CNMD,collagen,Collagen type II,CTSK,CTSS,EGR3,EPCAM,FAM107A,GDF10,Hedgehog,HOXA2,IFITM1,IgG,JAK1/2,LDL-cholesterol,LMO7,MAFB,MYO5B,NKX6-1,NOV,OSTM1,PCSK2,PLXND1,POU3F4,PRRX1,RAPGEF3,RSPO2,SLC15A2,SOX9,SSX2IP
		25	25	Cell-To-Cell Signaling and Interaction, Nervous System Development and Function, Behavior	14-3-3,ADCY1,ARHGEF9,ARL4C,c-Src,Calmodulin,COX7A1,Creb,CXCL2,DAAM1,DENND4A,ETS1,Fascin,FSCN1,Gsk3,IQGAP2,ITGA10,MCTP1,N-cor,PCP4,PEG10,Pka,PP1 protein complex group,Ppp2c,PRKCA,PRKCZ,RGS10,RPS6KA1,SIPA1L1,SNAP25,SYNPO,THRB,TSPAN17,TWIST1,YPEL2
		23	24	Immunological Disease, Organismal Injury and Abnormalities, Organismal Development	ATP1A1,ATP1A2,atypical protein kinase C,CALCRL,CMTM8,CTF1,DZIP1,EMCN,ERK1/2,GAS2,gelatinase,GRB7,GRK3,Mmp,Ncx,OCLN,P2RX7,P2RY6,p70 S6k,Pld,PLPP2,PP2A,PPP2R2B,RAMP2,Rap1,Rar,RASSF4,RECK,RXFP3,SMAD1/5,SULF1,SUN2,SYNE2,TJP1,WWC1
		23	24	Connective Tissue Development and Function, Skeletal and Muscular System Development and Function, Tissue Development	Alp,ARHGEF5,BCL6B,BMP4,COL18A1,CTGF,DHH,FLNC,FSH,GALNT3,GPD2,Growth hormone,HPN,Insulin,KLF10,Ldh (complex),Lh,LRP2,LRP4,MGP,MINOS1-NBL1/NBL1,MUC15,NPR2,P4HA2,PADI1,PARP,Pkc(s),SLC9A3R1,Smad1/5/8,SNAI2,SORBS1,SPOCK1,TPM2,Ubiquitin,Vegf
		21	23	Lipid Metabolism, Small Molecule Biochemistry, Cellular Movement	ANK1,ANXA1,ANXA2,Beta Tubulin,CALD1,CD3 group,CDC7,Cdk,CDON,Cofilin,CXCL1,Cyclin D,Cyclin E,ELAVL4,Erm,F Actin,GAA,GAP43,IRF6,JAM2,KCNK2,LIMK1,NOD1,P38 MAPK,PBK,PIP5K1B,PLA2G4A,PTGES,RASA3,RHOJ,SLC12A2,SLK,Sod,TMSB4,tubulin (family)
		21	23	Cellular Movement, Cellular Function and Maintenance, Hematological System Development and Function	ARC,AXL,CP,DKK2,EPAS1,ETV1,FAM110C,GAS7,GNAI1,GPER1,HDL,hemoglobin,HMGA2,Hsp70,IFN alpha/beta,IFN Beta,IL12 (complex),Immunoglobulin,IRF1,KIF5A,LDL,Mac,Mek,NCAN,NDRG2,NEFL,PDGF (family),RBM47,SCARF1,SLC40A1,SPP1,TMEM45A,TSH,TYROBP,VCAM1
		18	21	Digestive System Development and Function, Developmental Disorder, Embryonic Development	ADCY4,AEBP1,AGR2,AKAP12,AQP11,CCND1,CENPK,CHUK,CLDN23,CYBRD1,DPH5,EP300,FNBP1,FOXA2,FOXF2,GM2A,HIST2H2BE,KAT5,KLF9,KRT18,MAML1,MKI67,MUC5B,NPTX2,OGN,OVOL2,PALMD,PCDH11Y,PLAC1,PLCH1,PTPRF,PYY,SP1,UHRF1,WNT7B
		17	20	Cancer, Cell Cycle, DNA Replication, Recombination, and Repair	Cdc2,CGN,DAPL1,ERBB3,F11R,Fibrinogen,FLI1,Focal adhesion kinase,Integrin,LOX,LRIG1,LRIG3,Mapk,MSI1,NCAM2,NTRK3,p85 (pik3r),PDGF BB,Pdgfr,PDGFRA,PI3K (complex),PI3K (family),PI3K p85,PIK3CB,PIK3R1,PLC gamma,PTPRE,PTPRF,Ras,Shc,SHC1,SHC4,SRC (family),TNC,TSPAN8
		17	20	Cellular Movement, Hematological System Development and Function, Immune Cell Trafficking	ADAMTS12,Calcineurin protein(s),Caspase 3/7,CCL4,CCL11,CD3,CRYAB,DES,F2RL1,Fcer1,FYB,G-protein beta,GBP4,GBP6,Gm-csf,GRIA3,GRID2,Ige,IKK (complex),IL1,IL33,LPAR1,MME,MSN,NFAT (complex),Nfat (family),OAT,PDIA4,RCAN2,SAA,SOCS3,SPHK1,TCR,Tgf beta,Tlr
		17	20	Cellular Movement, Cardiovascular System Development and Function, Developmental Disorder	ACTL6A,AHR,ARNT2,CADM3,CAMK2N2,CDKN1A,COL11A1,CYP17A1,DCLK3,DCN,DVL2,EMILIN2,ESR2,ESRRG,FHL2,GSTA5,IL7R,ITGBL1,JAG1,LEF1,LGALS1,LTBP1,MELTF,MMD2,NID2,PLA2G12A,PLXNA2,REEP1,SALL2,SEMA3F,SLC35F3,SOCS2,TFAP2A,TIMP2,UGT1A7 (includes others)
		16	19	Cell Morphology, Organ Morphology, Tissue Development	ACTC1,COL26A1,CPLX1,CYP3A5,DCX,EFHD1,ENPP5,FEV,FOXA1,FOXO1,GNGT2,GPNMB,GUCY2F,IL6,KLK2,LPAR1,NRL,PLA2G2D,PRMT8,RTN4,SLC12A2,SLC17A8,SLC22A3,SLC6A15,STAT5B,TAGLN3,TNFRSF12A,TNNI1,TNNT1,TOX,TTR,TULP2,VTN,WNT7B,ZNF106
		16	19	Embryonic Development, Organismal Development, Cancer	ADCYAP1,ALKBH5,CDKN1B,CHRNB1,CNTNAP2,CNTNAP4,CRISPLD2,DNMT3A,ELL3,EZH2,FGFR1,FLRT3,GRINA,KCNK1,KRAS,LMX1A,LYPD6B,MID1,PALD1,PAX6,PCSK4,PDE1A,PGAM2,PKD1,PKNOX2,RAB15,SEMA5A,ST5,TBC1D9,TENM2,TGFBI,TLE3,TMEM109,TRIM24,TTYH1
Vestiburar	ENHCs_vs_HC	36	32	Cell Morphology, Cellular Assembly and Organization, Cellular Function and Maintenance	ADAMTS16,Alpha tubulin,ANP32E,ARHGAP21,ARHGEF5,ARL4C,CCDC87,CDKN2D,CENPL,CITED2,CLUAP1,DYRK3,ELMOD1,FOXN3,FSH,GPRC5B,HSPA2,IFT27,IFT74,IFT80,IFT81,IFT88,IFT172,IRF2BP2,KIF23,mediator,NUPR1,PRKX,SERF1A/SERF1B,SYTL2,TACR3,TPPP,TTC30B,TUBB4A,TUBB4B
		33	31	Connective Tissue Disorders, Organismal Injury and Abnormalities, Cardiovascular System Development and Function	ALDH3A2,ANPEP,ARL4A,COL1A1,COL5A1,COL8A1,Collagen Alpha1,Collagen(s),CTGF,ENO2,GLUL,GPX2,HES6,HSD17B7,KIF5A,LGALS1,LNX2,LRP1,MMP2,MMP15,NEFL,NFASC,NRCAM,PLS3,POU2AF1,PPIC,SERPINF1,TCF,THBS1,TIMP2,TIMP3,Tnf receptor,VGLL3,WFDC2,ZMYND10
		33	31	Cellular Assembly and Organization, Cellular Function and Maintenance, Nervous System Development and Function	ADAMTS9,ANKRD37,AQP1,BDNF,CADPS2,Calmodulin,CYP7B1,DSG2,EGLN,ERF,FN1,FOSL2,GALNT9,GSTM2,Iga,KCNE1,MDH1B,MGST3,OLFML2B,PAM,PIP4K2A,PKP3,PLEKHG3,PRELP,RIMBP2,RNASE4,RORC,Secretase gamma,SMOC1,TCF7L2,TMEM107,TMEM63A,TSPAN2,VASN,VCAN
		31	30	Auditory and Vestibular System Development and Function, Embryonic Development, Organ Development	ACSL4,AKAP9,AKAP14,APOC1,ATOH1,DLX5,DNAAF1,EBF1,FAT1,FLOT2,GNG8,HEXB,IFITM3,JAK,KCNMA1,LDL-cholesterol,MREG,NEK6,OTX2,PAX2,Pka catalytic subunit,POSTN,PRKAR2A,PRKAR2B,PTGS2,PYGB,RASD2,SEMA7A,SIX1,TLR7/8,VLDL-cholesterol,VNN1,WASF1,WNT3,ZFHX3
		31	30	Embryonic Development, Organ Development, Organ Morphology	ABCD2,ALCAM,AP1S3,AURK,CDK5RAP2,CKAP4,CLRN1,CTNNA1,DNM2,ETV5,FGF5,FGFR2,G-protein beta,GAD1,Histone h3,KDM4B,MYT1,NIN,PACSIN1,PI3K p85,PLC,PRMT6,PROS1,PTPN14,RAB38,RCOR2,RPRM,SMPX,SNAP23,SYT1,TBX3,TCEA3,VAMP8,VKORC1,WWC1
		30	29	Organ Morphology, Cell Morphology, Endocrine System Development and Function	APOE,APOM,ATF3,CHGA,CHGB,CPE,CYP11A1,DDAH2,GNAS,GPX3,Growth hormone,HDL,HDL-cholesterol,hemoglobin,HPCAL1,ICA1,ID1,IRS2,MGST1,MLF1,MTCH1,NEK2,NEK11,NEUROD6,NFE2,PCOLCE2,PEPCK,PPFIBP2,Proinsulin,SCG3,SCG5,SEMA6B,SGMS1,SYP,TTR
		30	29	Cell-To-Cell Signaling and Interaction, Cellular Growth and Proliferation, Embryonic Development	ALDH1A1,ATP2A2,ATP2B3,Caspase 3/7,COBLL1,COCH,DDIT4,DES,ESRRB,F2RL1,FOXQ1,IER5,Igm,ISL1,LOR,NFIB,NRXN3,ORMDL3,OTOF,PEG3,PI3K (family),PLEKHA1,Ras homolog,SALL3,Smad2/3,SOX2,SOX21,TEAD1,TEAD2,Tgf beta,THSD4,TNFRSF19,TRAM2,WWTR1,YAP1
		30	29	Cardiovascular Disease, Cancer, Cellular Development	26s Proteasome,ACP2,ACSS2,ASB1,ATP2A3,CERS4,CERS6,Ck2,CKLF,EEF1A2,GFI1,GJA1,GPC4,GPR155,Gsk3,GULP1,ICMT,IRS1,LRCH1,NPC2,NR4A1,P-TEFb,PPM1H,Ppp2c,RHOU,S100A13,SELENOW,SPP1,STARD10,TGM2,TMCC2,TNNI3,Ubiquitin,VAT1,ZFP36
		28	28	Cardiovascular Disease, Cell Morphology, Cellular Function and Maintenance	APBA1,Calcineurin A,calpain,CAMK2N1,CAPN1,CDK5R1,CHRNA9,CHRNA10,CHRNB2,CTSH,DLC1,DLX3,DUSP14,ERK,FGF10,KLF10,LRP8,MADD,Mmp,NFIC,NFIX,NMDA Receptor,PCSK9,PDGF-AA,PDGFA,PTPRK,SCNN1B,SELENOP,SLC8A2,SPRED1,STXBP1,Talin,TNS2,TNS3,UACA
		28	28	Connective Tissue Development and Function, Skeletal and Muscular System Development and Function, Tissue Development	ADAMTS1,Alp,BGN,BMP1,BMP7,CDKN1A,CNMD,DLL3,EDNRA,FBLN1,FNDC3B,GAL,GREM1,GRHL2,Hdac,LAMC2,LRP2,LRP4,MBNL2,Notch,NPNT,NPR3,OGN,Pde4,PITPNA,S100A11,SEMA3C,Smad,Smad1/5/8,SMARCA1,SOSTDC1,STC1,thymidine kinase,TLL1,WISP1
		26	27	Dermatological Diseases and Conditions, Inflammatory Disease, Organismal Injury and Abnormalities	Akt,atypical protein kinase C,B4GALT5,Beta Arrestin,CAPNS1,CETN2,COL4A1,COL4A2,Collagen type I,CYR61,DNA-methyltransferase,DUSP10,DYNC2H1,EFEMP2,FAIM,KIF3A,LPAR4,PDGFC,PDXP,PHLDB1,PLD1,Rap1,RAPGEF3,RIN1,RIN2,SCD5,SDC2,SEC14L2,SEMA6D,SERPINH1,SLK,TEAD,Wnt,WNT7B,ZFPM2
		26	27	Cellular Movement, Cardiovascular System Development and Function, Organismal Development	ALDH1A2,Alpha catenin,Ap2 alpha,APLN,ASIC1,CALD1,CDH3,CDH4,COL3A1,DAB2,DIXDC1,EPHB2,Erm,F Actin,FBLIM1,FERMT2,FMNL2,FRK,GAB1,GNAI1,GNG2,GPC3,HSPB1,IGFBP4,Jnk,Laminin1,MYADM,MYO6,P glycoprotein,PTGDS,RAP1GAP,Rock,SHB,STK3,WIPF1
		26	27	Cellular Movement, Cancer, Organismal Injury and Abnormalities	AASS,CALB2,CDH1,CLDN23,COL4A5,Creb,CTDSP1,DCTN3,estrogen receptor,Hsp27,IER3,IQGAP1,KRT8,KRT18,KRT19,LMX1A,MANSC1,Mek,MMP24,MTORC1,OSBPL3,PCDH8,PCDH20,PHTF1,PODXL,PRKAA,Raf,RAP2B,Rsk,SLIT2,TGFBR3,TNC,TPBG,UNG,VIM
		26	27	Auditory Disease, Hereditary Disorder, Neurological Disease	ADCY,ADGRV1,APCDD1,ARRB1,CaMKII,CDC42EP3,Cg,CLDN6,CLDN11,COL16A1,CRYM,DSP,EFNA1,EMB,EMP1,EPHA7,IgG,KLK8,Ldh (complex),MAOA,MFAP2,MRPS6,MYCL,NR4A2,PDZD7,PHACTR1,Pkc(s),PKP1,PLCH2,PP1 protein complex group,PRDX4,SGSM1,SNAP25,SRC (family),SRXN1
		24	26	Cellular Assembly and Organization, Cellular Function and Maintenance, Cancer	AMOTL1,AMPH,BEX2,CALM1 (includes others),CDC42EP1,CLASP1,EDARADD,FANK1,Fcer1,FOXJ1,GCA,IL1,IL33,Insulin,LRP,LRPAP1,NFAT (complex),NFkB (complex),P2RX3,PDLIM1,PKN3,PLC gamma,PTGIS,RAB31,RFX3,S100A1,SPAG6,SPHK1,STOX1,TCF/LEF,Tlr,TRIM37,TRIP6,UBA7,UBASH3B
		24	26	Cellular Assembly and Organization, Cellular Function and Maintenance, Cellular Movement	14-3-3,AHI1,Alpha Actinin,APOA4,ARHGEF17,BCL7A,CCNG2,CDO1,CYFIP2,Fibrinogen,GPIIB-IIIA,Gα12/13,IgD,IGF1,ITGB5,Lh,LHX3,LMO7,MAPK10,MYH8,POP5,PYY,RAB3A,Rac,RNF122,RPH3A,SOX11,SSX2IP,SYN1,SYN3,TES,TIAM1,TSH,VAV2,VAV3
		24	26	Hematological System Development and Function, Lymphoid Tissue Structure and Development, Tissue Morphology	ACTC1,BCL6,BCL2L11,BCR (complex),caspase,CCND2,CCND3,COL2A1,Collagen type II,CREB3L2,CTSL,cytochrome C,DLK1,E2f,EFHC1,HACD1,HSPG2,ID2,Igg3,IL17RB,Immunoglobulin,LIG1,LPP,MAP1LC3,MCM6,MYCBP,PGAM2,PIK3R1,PTPN22,RB1,REEP1,SEMA3F,SOX5,SYK/ZAP,VWA5A
		24	26	Molecular Transport, Auditory Disease, Cell Cycle	AMPK,ARNT2,ATP6V0A1,CCNC,CCT7,CPEB3,CPLX1,CRTAC1,DDX25,Histone h4,HMGCS2,Hsp70,Hsp90,KANK2,KCNA4,KCNAB2,KCNF1,KCNK1,MYH14,N-cor,NCEH1,NEURL1,Nr1h,PACRG,PADI1,PARP,PLA2G3,PPARGC1A,PRR15L,PVALB,RNA polymerase II,SLC44A1,SYNPO,TPM2,Vegf
		23	25	Connective Tissue Development and Function, Connective Tissue Disorders, Organismal Injury and Abnormalities	ADRB,CKMT2,COL9A1,ENC1,ERK1/2,EXT1,Focal adhesion kinase,GPSM1,GRB7,GRN,GRP,Integrin,KCNB1,LTBP3,MATN1,MATN4,MCF2L,MFGE8,Mlc,NDST1,PARVA,PCSK5,Pdgfr,PLPP2,PTPRE,Rab5,RCN2,S1PR2,SDCBP,sGC,SLC39A6,SLC8A1,SMAD1/5,Sphk,SULF1
		23	25	Organismal Survival, Cell-To-Cell Signaling and Interaction, Cellular Assembly and Organization	ACER2,ADD3,AGRN,ASIC3,C8orf44-SGK3/SGK3,Cdc2,Cofilin,Collagen type IV,DST,H19,HBEGF,HSPB8,IGF2,ITGB1,ITGB4,KLHL21,LAMA5,LAMB2,LAMC1,Laminin (complex),LOC102724428/SIK1,MMP14,Na+,K+ -ATPase,NRBP2,P2RY1,p70 S6k,PDGF BB,PI3K (complex),PP2A,RND3,Shc,SLC12A5,SLC6A9,SLC9A3R2,SLCO2A1
		21	24	Dermatological Diseases and Conditions, Immunological Disease, Inflammatory Disease	B2M,BRIP1,CTSZ,CXCL14,EIF2AK2,EMID1,ENPEP,FCGRT,GAS7,GOT,H2-Q5,HLA-A,HLA-E,IFI27,IFIT2,IFITM1,IFITM2,IFN alpha/beta,IFN Beta,Ifnar,IL12 (complex),Interferon alpha,IRF1,JAK1,KCNJ2,Mac,MEF2,MMS19,Nos,Pka,PLA2G16,RTEL1,Tap,TRIM36,TRIOBP
		18	22	Cancer, Organismal Injury and Abnormalities, Reproductive System Disease	ANXA2,CAMK2N2,CDC7,Cdk,CDON,COL11A1,Collagen type III,CP,CPT1,Cyclin A,Cyclin D,Cyclin E,DDB2,DYRK1B,HSPB6,JAM2,MAL,MAPK8IP1,NOX3,NOXO1,P38 MAPK,PLA2G7,POLE,PTPase,Rb,SMARCA2,Sod,TMEM184A,TMSB4,Troponin t,tubulin (family),TUFT1,UCP2,ULK2,ZMAT3
		17	21	Inflammatory Disease, Organismal Injury and Abnormalities, Metabolic Disease	AGER,Ap1,ARC,BOK,Calcineurin protein(s),CD3,CHRNA1,CHRNB1,CHRNG,CREM,CYLD,DNER,Gm-csf,GRIA3,HIST1H2BC,IDH2,IKK (complex),ITPR1,JINK1/2,KNDC1,LDL,MAP2K1/2,Mapk,MME,Nfat (family),NFkB (family),NOD2,p85 (pik3r),PDE4B,PDIA4,PRKACB,Ras,RPLP0,RYR2,TCR
		17	21	Auditory Disease, Developmental Disorder, Hereditary Disorder	ACSS2,ADAM11,AHNAK,AKR1C4,ALDOB,ANPEP,APOM,ARHGEF19,CALU,CDK4/6,CLIC6,CST7,DISP2,FUT11,H2-T22,HMGCS2,HNF1A,HNF4A,IL10RA,KCNE3,MELTF,MTMR11,MYO7A,NKX6-1,PCGF1,PTPRQ,RHPN2,RNF2,SELENBP1,STARD8,STAT6,TMEM120B,TTR,UNC5C,USH1C
		14	19	Cellular Development, Cellular Growth and Proliferation, Nervous System Development and Function	ABHD2,B3GNT8,CAPN2,CXCR4,EMP1,EOMES,FEV,FOXA1,GRIA3,GRIA4,HTR1A,IGF1,INHBA,IP6K3,LMO1,MEST,NHLH1,NKX3-1,NME5,NPY,NR3C1,RAD21,RBMS2,RBPJ,RELT,SCG2,SDCBP,SEMA5B,SLC17A8,SLC6A15,SOX4,TAL1,TMEM98,TRIM45,UNC13B
	ENHCs_vs_NEC	38	32	Nervous System Development and Function, Cellular Development, Neurological Disease	ADGRG2,ANK3,C8orf44-SGK3/SGK3,CLSTN3,CNTN1,DNER,EMP3,EMX2,ETV1,EYA1,FABP7,GLIS3,GRM3,GUCY1A3,GUCY1B3,H19,HOOK1,IRX3,ISL1,KCNE1,KCNE2,MEIS1,MPZ,NTRK2,NTRK3,Nuclear factor 1,PI3K (complex),PMP22,RELN,SALL3,Secretase gamma,SLC17A6,SLC1A3,SOX10,VSTM2A
		36	31	Auditory and Vestibular System Development and Function, Connective Tissue Development and Function, Embryonic Development	ADGRA2,AHSP,AP1S3,C1q,CD93,CDH4,COL1A2,DLX2,FGF10,FOXG1,GLI1,GLI3,GREM1,Histone h3,KRT7,MEIS2,MGLL,MKX,NOV,OTX2,PAX2,PCDH18,PODXL,PPP2R2B,PROS1,RAB38,SEMA7A,SFRP1,Smad,SMAD1/5,TBX1,TBX3,TLE1,TSHZ3,ZIC1
		36	31	Cancer, Organismal Injury and Abnormalities, Reproductive System Disease	ADAMTS1,ALDH1A1,c-Src,CHDH,CNTN6,CTNNA2,DST,EFNA1,ESRP1,FGF9,FLI1,FOXQ1,GPC1,GPX2,HLF,IFITM1,IgG,ITGB4,KRT18,KRT19,LAMA5,LAMC1,LAMC2,LMO2,MAL2,MYH8,Notch,PCCA,PPL,RBBP8,S100A9,SCARF1,TCF,ZEB1,ZEB2
		34	30	Cancer, Hematological Disease, Immunological Disease	ADGRE1,ADGRF5,ARHGAP28,BEX1,BEX2,CACNA2D1,CARD6,CGN,CLDN5,CXCL1,DES,DUSP14,F11R,FOXD1,FYB,gelatinase,GNB4,IRF6,LAMA2,Lfa-1,LPAR1,LY96,Mmp,MYO1E,NFkB (complex),NOD1,OCLN,PADI2,PAK4,PDLIM1,RIPK4,Rock,S100A1,SERPINF1,TJP1
		34	30	Cancer, Connective Tissue Disorders, Organismal Injury and Abnormalities	ABCC9,ABLIM1,ADAMTS10,Alpha catenin,ANK2,APC,APOA4,AXIN2,BGN,COL15A1,COL4A2,COL6A1,COL6A2,COL6A3,Collagen type IV,Ctnna,Dynamin,ENO1,FBN1,FOXF2,GBP4,GRIA3,IFI44,KCNJ8,KREMEN1,LEF1,NME3,P2RX7,PDIA4,PROCR,PYY,SOX17,SP5,TCR,VIT
		34	30	Cardiovascular System Development and Function, Cellular Movement, Hematological System Development and Function	AOC3,APOC1,ARHGEF6,CAV1,CAVIN2,CLDN3,CLDN6,CLDN8,CLDN10,CLDN11,Collagen Alpha1,DCN,DLC1,ERG,ESAM,F2RL1,FLT1,FMNL3,GCNT1,ICAM1,KCNK2,LDL-cholesterol,MSI1,PRKAR2B,PTN,PTPRB,Ras homolog,RASA3,RHOBTB1,RHOJ,ROBO4,SRC (family),TNS2,VCAM1,VLDL-cholesterol
		32	29	Cellular Movement, Cancer, Organismal Injury and Abnormalities	ATP2B1,CAPG,CDCA7,CDH3,CTNND1,CYTH3,DAB2,DDR1,FOXC2,FOXD3,FOXM1,FZD1,GPER1,IER3,IL12 (complex),KLHL21,LOX,Mek,MMP2,NFAT (complex),OGN,PDGF BB,PDGFA,PDGFRA,PDGFRB,PHLDA1,PI3K p85,PIK3CB,PIK3R1,PLC gamma,PLEKHA7,PPIC,RAP1GAP,WFDC2,WNT7B
		30	28	Cardiovascular System Development and Function, Organismal Development, Cellular Compromise	Akt,APLNR,ARAP3,CHRNA4,F3,GRHL2,HDL,Iti,ITIH2,KLF2,LPAR4,PLPP3,PLXNA4,PRCP,PRSS8,Raf,SAA,SCD5,SEC14L2,SEMA3B,SEMA3C,SEMA6D,SPINT1,SPINT2,ST14,ST8SIA1,STX3,STXBP2,TIPARP,TPD52,VAMP8,Vla-4,VTN,WIF1,Wnt
		28	27	Cardiac Arrythmia, Cardiovascular Disease, Hereditary Disorder	ANK1,ANKS1B,ARG2,CDC7,Cdk,CDON,COL3A1,CYGB,DSG2,DSP,Erm,FAAH,GAA,Glycogen synthase,GPNMB,GRIK1,HSPB6,LRP1,MRC2,NOX3,P glycoprotein,P38 MAPK,PKP2,PKP3,PLA2G7,Pld,PRNP,RBP4,SEPT4,SLK,Sod,TMEM184A,TRPC3,Ubiquitin,WNK4
		28	27	Cellular Function and Maintenance, Molecular Transport, Small Molecule Biochemistry	ALAS2,APLN,ATP2B2,BET,Collagen type I,CP,cytochrome C,DDX25,DKK3,EPAS1,FBLIM1,FBLN1,FBLN2,FLNB,GPC3,hemoglobin,ITIH5,Jnk,KRT8,MARVELD3,MGST1,NFE2,PDGF-DD,PEA15,Ppp2c,PRKCZ,PTGDS,RAB27B,Rsk,SLC40A1,SLC4A1,TMEM45A,TNFRSF12A,TRAF5,TUBB6
		28	27	Cardiovascular System Development and Function, Cellular Movement, Organismal Development	ADAMTS12,ALDH1A3,Alp,ATG7,BMPR1B,CCL4,CD3 group,CNMD,CXCR4,DLX5,FOXC1,GALNT3,GPD2,HPN,HYOU1,IgG2b,Igm,KNDC1,LDL,LGALS1,MGP,OTOP1,PECAM1,PI3K (family),Ras,RNASE1,SERPINE2,SMAD5,SNAI2,STC1,Tgf beta,TGFBI,THBD,TMEM119,VNN1
		28	27	Renal and Urological System Development and Function, Connective Tissue Disorders, Dermatological Diseases and Conditions	ACSS1,ADAMTS16,ALDH5A1,ARL4C,ARPC4,CDK4/6,CEP170B,CLDN7,CXADR,DPYSL5,FCHSD2,FSH,IGFBP7,Immunoglobulin,INHBA,Inhibin,Lh,LHFPL2,MEGF9,MINOS1-NBL1/NBL1,NUPR1,P4HA2,PCDH9,PCYT1B,PLPP1,PPIH,PRSS23,RFTN2,RGS5,RHPN2,SLC39A8,SLCO2A1,SYTL2,TACR3,TCAF2
		26	26	Cardiovascular Disease, Cardiovascular System Development and Function, Organismal Injury and Abnormalities	ADRA2A,Alpha Actinin,APH1A,CALCRL,CD9,CDH5,DAPL1,EDNRB,EMCN,EPCAM,EPHB1,ERK1/2,Focal adhesion kinase,G protein,GALNT2,GAS2,GPR182,GRB7,Integrin,ITGA3,Laminin (complex),MTUS1,NID1,Pdgfr,PLPP2,PTPRE,PTPRF,RAMP2,Rar,RASGRP3,RXFP3,Shc,SHC1,TSPAN8,WISP1
		26	26	Cellular Assembly and Organization, Cellular Development, Cellular Growth and Proliferation	ABHD5,AXL,CD34,CD40,CRYAB,DOCK10,FAM107A,FBXO32,G-protein beta,GAS7,Hdac,HLA-E,HSPB1,IFN alpha/beta,IFN Beta,Ifnar,IRF1,JAK,JAK1/2,JINK1/2,KLF9,LRP2,LYZ,MHC Class II (complex),MYO5B,NR2F2,NRP1,PALMD,PROX1,RSAD2,RSPO2,SASH1,SLCO3A1,TIMELESS,TTN
		26	26	Protein Synthesis, Connective Tissue Disorders, Developmental Disorder	ACER2,ALDOC,AQP1,AURK,BHLHE40,CELSR1,Cg,chemokine,CLIC4,CSRP2,CYFIP2,CYP1B1,DPYSL4,EGLN,EMID1,ENPP3,GDF10,GVINP1,HSPA4L,IFNLR1,Ige,IGFBP4,IL12 (family),IL17RB,Interferon alpha,MFSD2A,PAM,PEPCK,PI4K2B,PYGL,RASSF2,RNASE4,SLC6A14,STAT5a/b,TTC28
		26	26	Endocrine System Development and Function, Connective Tissue Development and Function, Tissue Morphology	ABCA1,ABCG2,ARID5B,ATP1A2,CALD1,CCND2,CDH19,CLDN23,estrogen receptor,FGFRL1,FLNC,GATM,Growth hormone,HDL-cholesterol,ID1,KCNK1,KYAT1,LPL,MYOF,N-cor,NFIB,Nr1h,p85 (pik3r),PCDH20,Pka catalytic subunit,PLAGL1,PPARGC1A,Proinsulin,RARRES2,Smad2/3,SORBS1,STEAP4,TGFBR2,THSD4,TXNIP
		25	25	Cell-To-Cell Signaling and Interaction, Cellular Assembly and Organization, Cellular Development	AASS,ALDH3A1,ANPEP,ANXA4,ARC,Calcineurin protein(s),calpain,CD3,Creb,Cyclin A,Cyclin E,DHH,E2f,E2F2,FBXO2,FRMD6,GJA1,GJB2,GPR37,ITGA10,LMX1A,MAP2K1/2,Mapk,MSLN,NMDA Receptor,RASSF8,RGS2,RRM2,SESN1,SLC29A1,SLC7A11,SLIT2,THBS1,THBS2,WNT3
		23	24	Nervous System Development and Function, Cell Morphology, Cellular Assembly and Organization	14-3-3,ARL4C,ATP2A3,BCL6B,Calmodulin,CaMKII,caspase,CRTAC1,ETS1,GAP43,Gsk3,HOPX,Hsp27,Hsp70,Hsp90,IGF2,IQGAP2,LRRN3,MYH14,PADI1,PARP,PCP4,PEG10,Pkc(s),POU3F4,RGS10,SATB1,SLC27A2,TMOD1,TPD52L1,TPM2,TSPAN17,TUBA4A,Vegf,VPS37B
		21	23	Cell-To-Cell Signaling and Interaction, Embryonic Development, Nervous System Development and Function	ABCG2,ADCY3,ALDH1A1,CDH1,CDO1,FGF10,FGFR1,FXYD5,HNRNPA2B1,IGF1,IL2,IL17RB,KRT18,LAPTM5,MAST4,mir-96,NR2F1,PAPPA,PDE1A,PKD1,PKNOX2,PLP1,PTPRB,RAB15,RASSF8,RLBP1,ROR1,RXRA,SHE,SLC25A25,SLC26A7,SULT1A1,THBD,TNFAIP8,UBXN10
		20	22	Skeletal and Muscular System Development and Function, Cardiovascular System Development and Function, Organ Development	ADCY,ADCY8,ADRB2,ANGPT2,ANTXR1,ANTXR2,ASGR1,ATP1A1,ATP1B1,Beta Arrestin,Cofilin,CRYM,DTNA,ELK3,ERK,G protein alphai,Ldh (complex),Mlc,MYLK,p70 S6k,Pde4,Pka,PP2A,PRKAA,Rap1,RASSF4,RECK,RGS5,SEMA3E,SLC8A1,SORBS2,TEK,UNC13B,WWC1,ZDHHC14
		20	22	Neurological Disease, Cell Death and Survival, Nervous System Development and Function	26s Proteasome,Actin,Alpha tubulin,AMPK,BCR (complex),BOK,BRIP1,CSF1,CTSA,CYP7B1,DSTN,ESRRB,GAS2L3,Iga,IgG1,Igg3,IgG2a,MBP,MEF2C,MTORC1,NAALAD2,NEIL2,PLEK,PLP1,PLS1,Rac,Rb,RNA polymerase II,RORC,RTN1,SLC1A2,SLC30A10,SPARC,ST8SIA4,TES
		20	22	Cellular Development, Cellular Growth and Proliferation, Connective Tissue Development and Function	ADAMTS17,ADCY4,AHR,ARHGAP29,ASPM,CCND1,CCNF,CDCA7,COL4A2,COL9A3,DCLK3,ENPEP,FGF9,FLNB,FOXO1,GAS1,HADHA,HIST2H2BE,IGFBP7,KIF11,KLF7,KLF9,KRT18,LTBP3,MGEA5,OLFML1,OVOL2,PFKL,PRKG1,SP1,SPC25,STARD4,TGFBI,TMEM204,TSPAN5
		17	20	Inflammatory Response, Cell-To-Cell Signaling and Interaction, Molecular Transport	2' 5' oas,ADAMTS4,ARHGEF3,CFH,COCH,collagen,Collagen type II,Cr3,CTSK,CTSS,elastase,F Actin,Fc gamma receptor,Fcer1,Fibrinogen,Gm-csf,GNA14,IL6,LCP2,LIMK2,Lymphotoxin,MDGA2,MME,NFKBID,Plc beta,RBM47,Rbp,RSPO3,SLC22A3,SYK/ZAP,TEC/BTK/ITK/TXK/BMX,TNFAIP8,TTR,TYROBP,WIPF1
		17	20	Cancer, Organismal Injury and Abnormalities, Cell Cycle	ACAA2,ACER2,ACOX1,AKR1B1,C16orf89,COL3A1,COL4A2,COL5A2,COLQ,Ctbp,DDIT4L,ESPL1,F8A1 (includes others),FAM13C,FAM214A,FXYD3,GPX3,HNRNPD,KRT8,LIF,LTBP1,MEG3,miR-29b-3p (and other miRNAs w/seed AGCACCA),MPV17L,NID2,PERP,PHLDA1,PIN1,PPP1R13L,RUNX3,SLC16A1,SLCO2B1,TAGLN2,TP53,ZEB1
		17	20	Cancer, Organismal Injury and Abnormalities, Reproductive System Disease	ABCA9,ARPC1B,C1orf54,CHCHD10,CHODL,CYP4B1,DTX1,EPHA1,ERBB2,ETV6,FGF9,FLI1,GCAT,GPM6A,GSTO1,HEPH,HLTF,IKZF1,LHFP,LUM,Mi2,MKL1,MMP16,MXD1,NRP1,OCIAD2,PCP4L1,PERP,POLE4,RAMP1,SCG5,SMARCA4,SPOCK3,SRPX,TPM1

## Sheet: Table S8
Table S8: Gene Markers for Hair Cells (HCs), epithelial non-HCs (ENHCs) and No-epithelial cells (NECs)
Cell Type	Genes
HCs	1500001A10RIK,2510049J12RIK,2610307O08RIK,2810011L19RIK,4932411E22RIK,5031409G23,5330432B20RIK,6330404F12RIK,6530403H02RIK,9330137I11RIK,9330179O15RIK,ACBD7,ANKFN1,APBA1,ARHGDIG,ATOH1,B230396O12RIK,B3GNT8,BARHL1,C230078M08RIK,CD164L2,CELSR3,CHGA,CHRNA1,CHRNA10,CHRNA9,CIB2,CLRN1,CYP11A1,DEFB25,DFNB59,DLK2,DLL3,DYSFIP1,EG330070,FAIM2,FCHO1,GABRB3,GCA,GDAP1,GM687,GM904,GPR98,GRP,GRXCR1,GRXCR2,GSTM7,…
ENHCs	4732474O15RIK,ARHGEF19,OTX2,PTGDS,LOC327956,LRP2,RSPO2,VMO1
NECs	2310014H01RIK,2610027C15RIK,4930594M22RIK,5930412G12RIK,9030425E11RIK,A430107O13RIK,AARD,ABCA9,ABCG2,ADAMTS12,ADCY4,AI317223,APLNR,AQP1,BCL6B,CAV1,CD93,CLDN5,COL15A1,COL3A1,COL5A2,CTLA2A,CYP1B1,DHH,ESAM,ETS1,FLI1,FOXC1,FOXC2,GBP10,GDF10,GYPC,IFITM1,IGFBP7,KCNK2,LMO2,LOC100045780,MKX,NRP1,PRRX1,RAMP2,RANBP3L,ROBO4,SLC1A2,SLC30A10,SLCO2B1,ST8SIA4,TBX18,TEK,TMEM204,TRPC3,VCAM1,VSTM2A,ZEB2,CHODL,CNTN…

## Sheet: Table S9
Table S9: Canonical Pathways from IPA based on differentially expressed genes between vestibular and cochlear HCs
Pathway name	Total	p.value	In.Data	UP.Regulated	DOWN.Regulated	Pathway predicted status	DEG genes
HGF Signaling	111	5.37032e-05	11	9/111 (8%)	2/111 (2%)	Upregulated	FOS,JUN,ETS2,PIK3R1,IRS1,PRKCD,CDKN1A,MAP3K1,MAPK10,PTGS2,PRKCA
NRF2-mediated Oxidative Stress Response	176	6.30957e-05	14	12/176 (7%)	2/176 (1%)	Upregulated	PIK3R1,MAP3K1,MAFF,DNAJB13,FOS,JUN,IRS1,PRKCD,GPX2,DNAJC5B,ACTC1,EPHX1,GSTK1,PRKCA
Glutamate Degradation III (via 4-aminobutyrate)	5	0.000120226	3	2/5 (40%)	1/5 (20%)	Un-predicted	ABAT,GAD1,ALDH5A1
Production of Nitric Oxide and Reactive Oxygen Species in Macrophages	180	0.000295121	13	10/180 (6%)	3/180 (2%)	Upregulated	APOM,PIK3R1,MAP3K1,PPP1R14A,IRF1,FOS,JUN,IRS1,PRKCD,PPP2R2B,MAPK10,SIRPA,PRKCA
RAR Activation	182	0.000331131	13	9/182 (5%)	4/182 (2%)	Un-predicted	PIK3R1,NR2F2,MAP3K1,RBP1,PARP1,FOS,JUN,ALDH1A3,SMARCA2,PRKCD,MAPK10,SMAD1,PRKCA
Prolactin Signaling	82	0.000616595	8	6/82 (7%)	2/82 (2%)	Upregulated	SOCS3,FOS,JUN,PIK3R1,IRS1,PRKCD,IRF1,PRKCA
UVB-Induced MAPK Signaling	64	0.000676083	7	5/64 (8%)	2/64 (3%)	Upregulated	FOS,JUN,PIK3R1,IRS1,PRKCD,MAPK10,PRKCA
Neuropathic Pain Signaling In Dorsal Horn Neurons	109	0.000977237	9	6/109 (6%)	3/109 (3%)	Upregulated	FOS,NTRK2,GPR37,PIK3R1,IRS1,PRKCD,PLCH1,PRKCA,CAMK2B
Xenobiotic Metabolism Signaling	258	0.00104713	15	10/258 (4%)	5/258 (2%)	Un-predicted	FMO2,PIK3R1,MAP3K1,HS3ST3A1,CHST1,HS3ST3B1,ALDH1A3,IRS1,PRKCD,PPP2R2B,HS6ST2,ALDH5A1,CAMK2B,GSTK1,PRKCA
PDGF Signaling	90	0.00114815	8	6/90 (7%)	2/90 (2%)	Upregulated	FOS,JUN,PIK3R1,IRS1,MAP3K1,PDGFRA,INPPL1,PRKCA
4-aminobutyrate Degradation I	3	0.00158489	2	1/3 (33%)	1/3 (33%)	Un-predicted	ABAT,ALDH5A1
BER pathway	12	0.00234423	3	1/12 (8%)	2/12 (17%)	Un-predicted	POLE,POLG,PARP1
Type II Diabetes Mellitus Signaling	148	0.00239883	10	6/148 (4%)	4/148 (3%)	Upregulated	SOCS3,PIK3R1,IRS1,PRKCD,MAP3K1,ACSL5,CACNG5,PRKAA2,MAPK10,PRKCA
UVA-Induced MAPK Signaling	101	0.00239883	8	6/101 (6%)	2/101 (2%)	Upregulated	FOS,JUN,PIK3R1,IRS1,MAPK10,PLCH1,PRKCA,PARP1
14-3-3-mediated Signaling	126	0.00269153	9	6/126 (5%)	3/126 (2%)	Upregulated	FOS,JUN,PIK3R1,IRS1,PRKCD,MAPK10,PLCH1,TUBB2B,PRKCA
IL-12 Signaling and Production in Macrophages	126	0.00269153	9	7/126 (6%)	2/126 (2%)	Un-predicted	FOS,APOM,JUN,PIK3R1,IRS1,PRKCD,MAPK10,IRF1,PRKCA
Erythropoietin Signaling	81	0.00269153	7	5/81 (6%)	2/81 (2%)	Un-predicted	SOCS3,FOS,JUN,PIK3R1,IRS1,PRKCD,PRKCA
UVC-Induced MAPK Signaling	42	0.00275423	5	3/42 (7%)	2/42 (5%)	Upregulated	FOS,JUN,PRKCD,MAPK10,PRKCA
LPS-stimulated MAPK Signaling	85	0.00354813	7	5/85 (6%)	2/85 (2%)	Upregulated	FOS,JUN,PIK3R1,IRS1,PRKCD,MAPK10,PRKCA
Thrombopoietin Signaling	64	0.00363078	6	4/64 (6%)	2/64 (3%)	Upregulated	FOS,JUN,PIK3R1,IRS1,PRKCD,PRKCA
EGF Signaling	68	0.00489779	6	5/68 (7%)	1/68 (1%)	Upregulated	FOS,JUN,PIK3R1,IRS1,MAP3K1,PRKCA
ErbB Signaling	94	0.00616595	7	5/94 (5%)	2/94 (2%)	Upregulated	FOS,JUN,PIK3R1,IRS1,PRKCD,MAPK10,PRKCA
Renin-Angiotensin Signaling	119	0.00645654	8	6/119 (5%)	2/119 (2%)	Upregulated	FOS,JUN,PIK3R1,IRS1,PRKCD,MAP3K1,MAPK10,PRKCA
Virus Entry via Endocytic Pathways	95	0.00660693	7	5/95 (5%)	2/95 (2%)	Un-predicted	B2M,FLNB,PIK3R1,IRS1,PRKCD,ACTC1,PRKCA
LPS/IL-1 Mediated Inhibition of RXR Function	198	0.00660693	11	9/198 (5%)	2/198 (1%)	Un-predicted	CHST1,HS3ST3B1,JUN,FMO2,ALDH1A3,MAP3K1,ACSL5,HS6ST2,HS3ST3A1,ALDH5A1,GSTK1
STAT3 Pathway	74	0.00724436	6	5/74 (7%)	1/74 (1%)	Upregulated	SOCS3,NTRK2,NTRK3,CDKN1A,MAPK10,PDGFRA
Neurotrophin/TRK Signaling	75	0.00776247	6	6/75 (8%)	0/75 (0%)	Upregulated	FOS,NTRK2,JUN,NTRK3,PIK3R1,IRS1
VDR/RXR Activation	76	0.00831764	6	3/76 (4%)	3/76 (4%)	Un-predicted	SPP1,PRKCD,CDKN1A,CALB1,KLF4,PRKCA
CD40 Signaling	77	0.00891251	6	6/77 (8%)	0/77 (0%)	Upregulated	FOS,JUN,PIK3R1,IRS1,MAPK10,PTGS2
ILK Signaling	181	0.00977237	10	10/181 (6%)	0/181 (0%)	Upregulated	FLNB,FOS,JUN,PIK3R1,IRS1,PPP2R2B,MAPK10,KRT18,PTGS2,ACTC1
Aryl Hydrocarbon Receptor Signaling	128	0.01	8	8/128 (6%)	0/128 (0%)	Upregulated	FOS,NFIX,JUN,ALDH1A3,CDKN1A,NFIB,ALDH5A1,GSTK1
Growth Hormone Signaling	79	0.01	6	4/79 (5%)	2/79 (3%)	Upregulated	SOCS3,FOS,PIK3R1,IRS1,PRKCD,PRKCA
IGF-1 Signaling	103	0.01	7	7/103 (7%)	0/103 (0%)	Upregulated	SOCS3,IGFBP4,FOS,JUN,PIK3R1,IRS1,IGFBP2
Heparan Sulfate Biosynthesis (Late Stages)	57	0.0102329	5	2/57 (4%)	3/57 (5%)	Un-predicted	CHST1,HS3ST3B1,HS6ST2,EXT1,HS3ST3A1
p53 Signaling	104	0.0104713	7	7/104 (7%)	0/104 (0%)	Upregulated	JUN,GADD45G,PIK3R1,IRS1,CDKN1A,PERP,SERPINE2
GP6 Signaling Pathway	130	0.0107152	8	5/130 (4%)	3/130 (2%)	Upregulated	COL1A2,COL9A1,PIK3R1,IRS1,PRKCD,COL11A1,PRKCA,COL7A1
Mechanisms of Viral Exit from Host Cells	38	0.0112202	4	2/38 (5%)	2/38 (5%)	Un-predicted	PRKCD,ACTC1,LMNB1,PRKCA
April Mediated Signaling	38	0.0112202	4	4/38 (11%)	0/38 (0%)	Upregulated	FOS,JUN,MAP3K1,MAPK10
Dermatan Sulfate Biosynthesis (Late Stages)	38	0.0112202	4	2/38 (5%)	2/38 (5%)	Un-predicted	CHST1,HS3ST3B1,HS6ST2,HS3ST3A1
Glucocorticoid Receptor Signaling	304	0.011749	14	13/304 (4%)	1/304 (0%)	Un-predicted	KRT7,SGK1,PIK3R1,MAP3K1,FOS,JUN,KRT8,SMARCA2,IRS1,CDKN1A,PRKAA2,MAPK10,KRT18,PTGS2
IL-3 Signaling	82	0.011749	6	4/82 (5%)	2/82 (2%)	Upregulated	FOS,JUN,PIK3R1,IRS1,PRKCD,PRKCA
Germ Cell-Sertoli Cell Junction Signaling	160	0.0123027	9	6/160 (4%)	3/160 (2%)	Un-predicted	CTNNA2,SORBS1,PIK3R1,IRS1,MAP3K1,MAPK10,AFDN,ACTC1,TUBB2B
JAK/Stat Signaling	83	0.0125893	6	6/83 (7%)	0/83 (0%)	Upregulated	SOCS3,FOS,JUN,PIK3R1,IRS1,CDKN1A
IL-17A Signaling in Gastric Cells	22	0.0138038	3	3/22 (14%)	0/22 (0%)	Un-predicted	FOS,JUN,MAPK10
Sertoli Cell-Sertoli Cell Junction Signaling	164	0.0144544	9	6/164 (4%)	3/164 (2%)	Un-predicted	CLDN11,CTNNA2,JUN,SORBS1,MAP3K1,MAPK10,AFDN,ACTC1,TUBB2B
MIF Regulation of Innate Immunity	41	0.0144544	4	4/41 (10%)	0/41 (0%)	Upregulated	FOS,JUN,MAPK10,PTGS2
B Cell Activating Factor Signaling	41	0.0144544	4	4/41 (10%)	0/41 (0%)	Un-predicted	FOS,JUN,MAP3K1,MAPK10
Chondroitin Sulfate Biosynthesis (Late Stages)	41	0.0144544	4	2/41 (5%)	2/41 (5%)	Un-predicted	CHST1,HS3ST3B1,HS6ST2,HS3ST3A1
CCR5 Signaling in Macrophages	86	0.0147911	6	3/86 (3%)	3/86 (3%)	Upregulated	FOS,JUN,PRKCD,CACNG5,MAPK10,PRKCA
Role of Osteoblasts, Osteoclasts and Chondrocytes in Rheumatoid Arthritis	225	0.0162181	11	11/225 (5%)	0/225 (0%)	Un-predicted	FOS,SPP1,SFRP2,JUN,FRZB,PIK3R1,IRS1,DLX5,MAPK10,SMAD1,WNT5A
Glioma Signaling	113	0.0162181	7	3/113 (3%)	4/113 (4%)	Downregulated	PIK3R1,IRS1,PRKCD,CDKN1A,PDGFRA,PRKCA,CAMK2B
Breast Cancer Regulation by Stathmin1	196	0.0162181	10	4/196 (2%)	6/196 (3%)	Un-predicted	PIK3R1,IRS1,PRKCD,PPP2R2B,CDKN1A,PPP1R14A,ARHGEF3,TUBB2B,PRKCA,CAMK2B
Heparan Sulfate Biosynthesis	64	0.0162181	5	2/64 (3%)	3/64 (5%)	Un-predicted	CHST1,HS3ST3B1,HS6ST2,EXT1,HS3ST3A1
Role of Oct4 in Mammalian Embryonic Stem Cell Pluripotency	43	0.0169824	4	2/43 (5%)	2/43 (5%)	Un-predicted	SPP1,ETS2,NR2F2,PARP1
Ceramide Signaling	89	0.017378	6	6/89 (7%)	0/89 (0%)	Upregulated	FOS,JUN,PIK3R1,IRS1,PPP2R2B,MAP3K1
Gluconeogenesis I	24	0.017378	3	2/24 (8%)	1/24 (4%)	Un-predicted	ME2,MDH1B,FBP2
PTEN Signaling	117	0.0190546	7	5/117 (4%)	2/117 (2%)	Upregulated	NTRK2,NTRK3,PIK3R1,CDKN1A,PDGFRA,INPPL1,FOXG1
Role of Macrophages, Fibroblasts and Endothelial Cells in Rheumatoid Arthritis	298	0.0218776	13	9/298 (3%)	4/298 (1%)	Un-predicted	FOS,SOCS3,SFRP2,JUN,FRZB,PRKCD,PIK3R1,IRS1,CEBPD,PLCH1,PRKCA,WNT5A,CAMK2B
Thio-molybdenum Cofactor Biosynthesis	1	0.0229087	1	1/1 (100%)	0/1 (0%)	Un-predicted	MOCOS
Cholecystokinin/Gastrin-mediated Signaling	96	0.0239883	6	4/96 (4%)	2/96 (2%)	Upregulated	FOS,JUN,PRKCD,MAPK10,PTGS2,PRKCA
Endothelin-1 Signaling	180	0.0245471	9	7/180 (4%)	2/180 (1%)	Upregulated	FOS,JUN,PIK3R1,IRS1,PRKCD,MAPK10,PTGS2,PLCH1,PRKCA
Protein Kinase A Signaling	368	0.0251189	15	11/368 (3%)	4/368 (1%)	Downregulated	FLNB,MAP3K1,PPP1R14A,TNNI3,PYGL,TTN,PLCH1,ADD3,AKAP14,PRKCD,DUSP4,PTGS2,SIRPA,CAMK2B,PRKCA
SAPK/JNK Signaling	97	0.0251189	6	6/97 (6%)	0/97 (0%)	Upregulated	JUN,PIK3R1,IRS1,MAP3K1,MAPK10,DUSP4
Chondroitin Sulfate Biosynthesis	49	0.0263027	4	2/49 (4%)	2/49 (4%)	Un-predicted	CHST1,HS3ST3B1,HS6ST2,HS3ST3A1
RANK Signaling in Osteoclasts	99	0.0275423	6	6/99 (6%)	0/99 (0%)	Upregulated	FOS,JUN,PIK3R1,IRS1,MAP3K1,MAPK10
GNRH Signaling	155	0.0281838	8	4/155 (3%)	4/155 (3%)	Upregulated	FOS,JUN,PRKCD,MAP3K1,CACNG5,MAPK10,PRKCA,CAMK2B
GDNF Family Ligand-Receptor Interactions	75	0.0301995	5	5/75 (7%)	0/75 (0%)	Upregulated	FOS,JUN,PIK3R1,IRS1,MAPK10
CD27 Signaling in Lymphocytes	51	0.0301995	4	4/51 (8%)	0/51 (0%)	Un-predicted	FOS,JUN,MAP3K1,MAPK10
Dermatan Sulfate Biosynthesis	51	0.0301995	4	2/51 (4%)	2/51 (4%)	Un-predicted	CHST1,HS3ST3B1,HS6ST2,HS3ST3A1
Glycogen Degradation II	12	0.0301995	2	2/12 (17%)	0/12 (0%)	Un-predicted	PGM2L1,PYGL
TNFR2 Signaling	30	0.0316228	3	3/30 (10%)	0/30 (0%)	Un-predicted	FOS,JUN,MAP3K1
P2Y Purigenic Receptor Signaling Pathway	130	0.0316228	7	5/130 (4%)	2/130 (2%)	Upregulated	FOS,JUN,PIK3R1,IRS1,PRKCD,PLCH1,PRKCA
Aldosterone Signaling in Epithelial Cells	160	0.0331131	8	6/160 (4%)	2/160 (1%)	Upregulated	SGK1,PIK3R1,IRS1,PRKCD,DNAJC5B,PLCH1,PRKCA,DNAJB13
IL-8 Signaling	190	0.0331131	9	6/190 (3%)	3/190 (2%)	Upregulated	FOS,JUN,ANGPT1,PIK3R1,IRS1,PRKCD,MAPK10,PTGS2,PRKCA
ERK/MAPK Signaling	190	0.0331131	9	6/190 (3%)	3/190 (2%)	Upregulated	FOS,ETS2,PIK3R1,IRS1,PRKCD,PPP2R2B,PPP1R14A,DUSP4,PRKCA
OX40 Signaling Pathway	53	0.0338844	4	3/53 (6%)	1/53 (2%)	Un-predicted	B2M,JUN,MAPK10,HLA-E
Role of JAK2 in Hormone-like Cytokine Signaling	31	0.0346737	3	3/31 (10%)	0/31 (0%)	Un-predicted	SOCS3,IRS1,SIRPA
IL-17 Signaling	78	0.0346737	5	5/78 (6%)	0/78 (0%)	Un-predicted	JUN,PIK3R1,IRS1,MAPK10,PTGS2
Osteoarthritis Pathway	193	0.0363078	9	8/193 (4%)	1/193 (1%)	Upregulated	CTNNA2,SPP1,H19,FRZB,DLX5,PRKAA2,SDC4,PTGS2,SMAD1
IL-17A Signaling in Fibroblasts	32	0.0371535	3	2/32 (6%)	1/32 (3%)	Un-predicted	FOS,JUN,CEBPD
Granzyme B Signaling	14	0.040738	2	1/14 (7%)	1/14 (7%)	Un-predicted	LMNB1,PARP1
Glycogen Degradation III	14	0.040738	2	2/14 (14%)	0/14 (0%)	Un-predicted	PGM2L1,PYGL
Leukocyte Extravasation Signaling	198	0.0416869	9	6/198 (3%)	3/198 (2%)	Upregulated	CLDN11,CTNNA2,PIK3R1,IRS1,PRKCD,MAPK10,AFDN,ACTC1,PRKCA
Human Embryonic Stem Cell Pluripotency	140	0.0446684	7	6/140 (4%)	1/140 (1%)	Un-predicted	NTRK2,NTRK3,PIK3R1,IRS1,PDGFRA,SMAD1,WNT5A
β-alanine Degradation I	2	0.0457088	1	0/2 (0%)	1/2 (50%)	Un-predicted	ABAT
L-DOPA Degradation	2	0.0457088	1	1/2 (50%)	0/2 (0%)	Un-predicted	LRTOMT
Glutamate Dependent Acid Resistance	2	0.0457088	1	1/2 (50%)	0/2 (0%)	Un-predicted	GAD1
PCP pathway	59	0.047863	4	4/59 (7%)	0/59 (0%)	Upregulated	RSPO3,JUN,MAPK10,WNT5A
HER-2 Signaling in Breast Cancer	86	0.0489779	5	3/86 (3%)	2/86 (2%)	Un-predicted	PIK3R1,IRS1,PRKCD,CDKN1A,PRKCA
VEGF Family Ligand-Receptor Interactions	86	0.0489779	5	3/86 (3%)	2/86 (2%)	Upregulated	FOS,PIK3R1,IRS1,PRKCD,PRKCA
GABA Receptor Signaling	86	0.0489779	5	3/86 (3%)	2/86 (2%)	Un-predicted	GPR37,ABAT,GAD1,CACNG5,ALDH5A1
Fc Epsilon RI Signaling	115	0.0512861	6	4/115 (3%)	2/115 (2%)	Upregulated	PIK3R1,IRS1,PRKCD,MAPK10,INPPL1,PRKCA
Phagosome Formation	115	0.0512861	6	4/115 (3%)	2/115 (2%)	Un-predicted	PIK3R1,IRS1,PRKCD,INPPL1,PLCH1,PRKCA
NF-κB Activation by Viruses	87	0.0512861	5	3/87 (3%)	2/87 (2%)	Upregulated	PIK3R1,IRS1,PRKCD,MAP3K1,PRKCA
Role of NFAT in Cardiac Hypertrophy	207	0.0524807	9	5/207 (2%)	4/207 (2%)	Upregulated	PIK3R1,IRS1,PRKCD,MAP3K1,CACNG5,MAPK10,PLCH1,PRKCA,CAMK2B
PKCθ Signaling in T Lymphocytes	146	0.0537032	7	5/146 (3%)	2/146 (1%)	Upregulated	FOS,JUN,PIK3R1,IRS1,MAP3K1,CACNG5,CAMK2B
Remodeling of Epithelial Adherens Junctions	62	0.0549541	4	3/62 (5%)	1/62 (2%)	Un-predicted	CTNNA2,ACTC1,CLIP1,TUBB2B
Signaling by Rho Family GTPases	242	0.0562341	10	9/242 (4%)	1/242 (0%)	Upregulated	FOS,JUN,PIK3R1,IRS1,MAPK10,ARHGEF3,DES,ACTC1,CDH11,CLIP1
AMPK Signaling	210	0.0562341	9	6/210 (3%)	3/210 (1%)	Downregulated	CHRNA4,SMARCA2,PFKFB4,PIK3R1,IRS1,PPP2R2B,CDKN1A,PRKAA2,FOXG1
FGF Signaling	91	0.060256	5	4/91 (4%)	1/91 (1%)	Upregulated	FGF10,PIK3R1,IRS1,MAP3K1,PRKCA
Role of IL-17A in Arthritis	64	0.060256	4	4/64 (6%)	0/64 (0%)	Un-predicted	PIK3R1,IRS1,MAPK10,PTGS2
Pyridoxal 5'-phosphate Salvage Pathway	64	0.060256	4	1/64 (2%)	3/64 (5%)	Un-predicted	PRKX,SGK1,PRKCD,PRKAA2
IL-2 Signaling	64	0.060256	4	4/64 (6%)	0/64 (0%)	Un-predicted	FOS,JUN,PIK3R1,IRS1
Neuroinflammation Signaling Pathway	280	0.0616595	11	10/280 (4%)	1/280 (0%)	Upregulated	B2M,FOS,JUN,PIK3R1,IRS1,GAD1,S100B,SLC1A3,MAPK10,PTGS2,CALB1
CD28 Signaling in T Helper Cells	121	0.0616595	6	6/121 (5%)	0/121 (0%)	Upregulated	FOS,JUN,PIK3R1,IRS1,MAP3K1,MAPK10
Cdc42 Signaling	122	0.0645654	6	5/122 (4%)	1/122 (1%)	Upregulated	B2M,FOS,JUN,MAPK10,CLIP1,HLA-E
ATM Signaling	93	0.0645654	5	5/93 (5%)	0/93 (0%)	Upregulated	JUN,GADD45G,PPP2R2B,CDKN1A,MAPK10
Cancer Drug Resistance By Drug Efflux	40	0.0645654	3	2/40 (5%)	1/40 (3%)	Un-predicted	PIK3R1,PTGS2,FOXG1
IL-6 Signaling	123	0.0660693	6	6/123 (5%)	0/123 (0%)	Upregulated	SOCS3,FOS,JUN,PIK3R1,IRS1,MAPK10
Gap Junction Signaling	185	0.0660693	8	4/185 (2%)	4/185 (2%)	Un-predicted	PIK3R1,IRS1,PRKCD,ACTC1,PLCH1,GJB2,TUBB2B,PRKCA
Melatonin Signaling	66	0.0660693	4	1/66 (2%)	3/66 (5%)	Upregulated	PRKCD,PLCH1,PRKCA,CAMK2B
Chemokine Signaling	66	0.0660693	4	2/66 (3%)	2/66 (3%)	Upregulated	FOS,JUN,PRKCA,CAMK2B
Retinoate Biosynthesis II	3	0.0676083	1	1/3 (33%)	0/3 (0%)	Un-predicted	RBP1
Glycerol-3-phosphate Shuttle	3	0.0676083	1	1/3 (33%)	0/3 (0%)	Un-predicted	GPD2
PI3K Signaling in B Lymphocytes	124	0.0691831	6	5/124 (4%)	1/124 (1%)	Upregulated	FOS,JUN,PIK3R1,IRS1,PLCH1,CAMK2B
Adipogenesis pathway	124	0.0691831	6	4/124 (3%)	2/124 (2%)	Un-predicted	SIRT2,NR2F2,CEBPD,RBP1,SMAD1,WNT5A
Tight Junction Signaling	155	0.0691831	7	5/155 (3%)	2/155 (1%)	Un-predicted	FOS,CLDN11,JUN,PPP2R2B,AFDN,CASK,ACTC1
Caveolar-mediated Endocytosis Signaling	67	0.0691831	4	3/67 (4%)	1/67 (1%)	Un-predicted	B2M,FLNB,ACTC1,PRKCA
Crosstalk between Dendritic Cells and Natural Killer Cells	67	0.0691831	4	2/67 (3%)	2/67 (3%)	Un-predicted	FSCN1,ACTC1,HLA-E,CAMK2B
GADD45 Signaling	19	0.0707946	2	2/19 (11%)	0/19 (0%)	Un-predicted	GADD45G,CDKN1A
Glutathione Redox Reactions I	19	0.0707946	2	2/19 (11%)	0/19 (0%)	Un-predicted	GPX2,GSTK1
The Visual Cycle	19	0.0707946	2	2/19 (11%)	0/19 (0%)	Un-predicted	RLBP1,RBP1
Glioblastoma Multiforme Signaling	158	0.074131	7	5/158 (3%)	2/158 (1%)	Upregulated	PIK3R1,IRS1,PRKCD,CDKN1A,PDGFRA,PLCH1,WNT5A
p70S6K Signaling	127	0.0758578	6	4/127 (3%)	2/127 (2%)	Upregulated	PIK3R1,IRS1,PRKCD,PPP2R2B,PLCH1,PRKCA
Superpathway of Inositol Phosphate Compounds	224	0.0776247	9	7/224 (3%)	2/224 (1%)	Un-predicted	SOCS3,TNS3,PIK3R1,IRS1,PDGFRA,PPP1R14A,INPPL1,PLCH1,SIRPA
Fatty Acid α-oxidation	20	0.0776247	2	2/20 (10%)	0/20 (0%)	Un-predicted	ALDH1A3,PTGS2
Type I Diabetes Mellitus Signaling	98	0.0776247	5	4/98 (4%)	1/98 (1%)	Un-predicted	SOCS3,GAD1,MAPK10,HLA-E,IRF1
Tec Kinase Signaling	160	0.0794328	7	5/160 (3%)	2/160 (1%)	Upregulated	FOS,PIK3R1,IRS1,PRKCD,MAPK10,ACTC1,PRKCA
ErbB4 Signaling	70	0.0794328	4	2/70 (3%)	2/70 (3%)	Upregulated	PIK3R1,IRS1,PRKCD,PRKCA
Dendritic Cell Maturation	161	0.0812831	7	7/161 (4%)	0/161 (0%)	Upregulated	B2M,COL1A2,FSCN1,PIK3R1,IRS1,MAPK10,PLCH1
iNOS Signaling	44	0.0812831	3	3/44 (7%)	0/44 (0%)	Un-predicted	FOS,JUN,IRF1
Stearate Biosynthesis I (Animals)	44	0.0812831	3	2/44 (5%)	1/44 (2%)	Un-predicted	BDH2,ACSL5,ACOT7
CXCR4 Signaling	162	0.0831764	7	5/162 (3%)	2/162 (1%)	Upregulated	FOS,JUN,PIK3R1,IRS1,PRKCD,MAPK10,PRKCA
Corticotropin Releasing Hormone Signaling	131	0.0851138	6	3/131 (2%)	3/131 (2%)	Upregulated	FOS,JUN,PRKCD,CACNG5,PTGS2,PRKCA
Gα12/13 Signaling	131	0.0851138	6	6/131 (5%)	0/131 (0%)	Upregulated	JUN,PIK3R1,IRS1,MAP3K1,MAPK10,CDH11
IL-9 Signaling	45	0.0851138	3	3/45 (7%)	0/45 (0%)	Un-predicted	SOCS3,PIK3R1,IRS1
PPARα/RXRα Activation	164	0.0870964	7	5/164 (3%)	2/164 (1%)	Downregulated	CHD5,JUN,GPD2,IRS1,PRKAA2,PLCH1,PRKCA
Thrombin Signaling	198	0.0891251	8	3/198 (2%)	5/198 (3%)	Downregulated	PIK3R1,IRS1,PRKCD,ARHGEF3,GATA3,PLCH1,PRKCA,CAMK2B
Natural Killer Cell Signaling	104	0.0933254	5	3/104 (3%)	2/104 (2%)	Un-predicted	PIK3R1,IRS1,PRKCD,INPPL1,PRKCA
Telomerase Signaling	104	0.0933254	5	5/104 (5%)	0/104 (0%)	Upregulated	ETS2,PIK3R1,IRS1,PPP2R2B,CDKN1A
Mouse Embryonic Stem Cell Pluripotency	104	0.0933254	5	3/104 (3%)	2/104 (2%)	Upregulated	ID1,ID2,PIK3R1,IRS1,SMAD1
Epithelial Adherens Junction Signaling	135	0.0933254	6	3/135 (2%)	3/135 (2%)	Un-predicted	CTNNA2,SORBS1,AFDN,ACTC1,CLIP1,TUBB2B
Antiproliferative Role of Somatostatin Receptor 2	75	0.0954993	4	3/75 (4%)	1/75 (1%)	Upregulated	SSTR2,PIK3R1,IRS1,CDKN1A
Insulin Receptor Signaling	136	0.0954993	6	5/136 (4%)	1/136 (1%)	Upregulated	SOCS3,SGK1,PIK3R1,IRS1,PPP1R14A,INPPL1
TNFR1 Signaling	48	0.1	3	3/48 (6%)	0/48 (0%)	Un-predicted	FOS,JUN,MAP3K1
FcγRIIB Signaling in B Lymphocytes	76	0.1	4	3/76 (4%)	1/76 (1%)	Un-predicted	PIK3R1,IRS1,CACNG5,MAPK10
Renal Cell Carcinoma Signaling	76	0.1	4	4/76 (5%)	0/76 (0%)	Upregulated	FOS,JUN,PIK3R1,IRS1
Regulation of IL-2 Expression in Activated and Anergic T Lymphocytes	76	0.1	4	4/76 (5%)	0/76 (0%)	Un-predicted	FOS,JUN,MAP3K1,MAPK10
T Cell Receptor Signaling	106	0.1	5	5/106 (5%)	0/106 (0%)	Un-predicted	FOS,JUN,PIK3R1,IRS1,MAP3K1
Estrogen-Dependent Breast Cancer Signaling	77	0.103276	4	4/77 (5%)	0/77 (0%)	Upregulated	FOS,JUN,PIK3R1,IRS1
IL-22 Signaling	24	0.105682	2	2/24 (8%)	0/24 (0%)	Un-predicted	SOCS3,MAPK10
CDP-diacylglycerol Biosynthesis I	24	0.105682	2	2/24 (8%)	0/24 (0%)	Un-predicted	CDS1,LPGAT1
Molecular Mechanisms of Cancer	381	0.10666	13	9/381 (2%)	4/381 (1%)	Un-predicted	FOS,CTNNA2,JUN,PRKCD,PIK3R1,IRS1,CDKN1A,MAPK10,ARHGEF3,SMAD1,PRKCA,WNT5A,CAMK2B
IL-15 Production	25	0.11324	2	2/25 (8%)	0/25 (0%)	Un-predicted	TWF1,IRF1
Role of JAK family kinases in IL-6-type Cytokine Signaling	25	0.11324	2	2/25 (8%)	0/25 (0%)	Un-predicted	SOCS3,MAPK10
Macropinocytosis Signaling	80	0.114551	4	2/80 (3%)	2/80 (3%)	Upregulated	PIK3R1,IRS1,PRKCD,PRKCA
Hepatic Fibrosis / Hepatic Stellate Cell Activation	176	0.11508	7	4/176 (2%)	3/176 (2%)	Un-predicted	COL1A2,IGFBP4,COL9A1,CCL21,PDGFRA,COL11A1,COL7A1
Glutamate Receptor Signaling	52	0.119124	3	2/52 (4%)	1/52 (2%)	Un-predicted	SLC17A8,HOMER2,SLC1A3
Phosphatidylglycerol Biosynthesis II (Non-plastidic)	26	0.120781	2	2/26 (8%)	0/26 (0%)	Un-predicted	CDS1,LPGAT1
Th1 Pathway	113	0.121899	5	4/113 (4%)	1/113 (1%)	Upregulated	SOCS3,PIK3R1,IRS1,GATA3,IRF1
Leptin Signaling in Obesity	83	0.126474	4	4/83 (5%)	0/83 (0%)	Un-predicted	SOCS3,PIK3R1,IRS1,PLCH1
IL-7 Signaling Pathway	83	0.126474	4	3/83 (4%)	1/83 (1%)	Un-predicted	JUN,PIK3R1,IRS1,FOXG1
Synaptic Long Term Potentiation	115	0.128529	5	1/115 (1%)	4/115 (3%)	Downregulated	PRKCD,PPP1R14A,PLCH1,PRKCA,CAMK2B
Antigen Presentation Pathway	27	0.128529	2	1/27 (4%)	1/27 (4%)	Un-predicted	B2M,HLA-E
Glycerol Degradation I	6	0.13122	1	1/6 (17%)	0/6 (0%)	Un-predicted	GPD2
Aspartate Degradation II	6	0.13122	1	1/6 (17%)	0/6 (0%)	Un-predicted	MDH1B
NGF Signaling	116	0.13213	5	4/116 (3%)	1/116 (1%)	Upregulated	PIK3R1,IRS1,PRKCD,MAP3K1,MAPK10
Axonal Guidance Signaling	433	0.13213	14	8/433 (2%)	6/433 (1%)	Un-predicted	SEMA6D,NTRK2,NTRK3,PRKCD,PIK3R1,EFNA5,IRS1,LINGO1,ROBO2,ADAMTS9,PLCH1,TUBB2B,PRKCA,WNT5A
Role of CHK Proteins in Cell Cycle Checkpoint Control	55	0.134586	3	3/55 (5%)	0/55 (0%)	Un-predicted	PPP2R2B,CDKN1A,CLSPN
Melanoma Signaling	55	0.134586	3	3/55 (5%)	0/55 (0%)	Un-predicted	PIK3R1,IRS1,CDKN1A
Pancreatic Adenocarcinoma Signaling	117	0.135519	5	5/117 (4%)	0/117 (0%)	Upregulated	PIK3R1,IRS1,CDKN1A,MAPK10,PTGS2
Calcium Signaling	186	0.141579	7	3/186 (2%)	4/186 (2%)	Downregulated	CHRNA4,ATP2B1,TNNC2,CACNG5,TNNI3,ACTC1,CAMK2B
Fcγ Receptor-mediated Phagocytosis in Macrophages and Monocytes	87	0.142889	4	2/87 (2%)	2/87 (2%)	Upregulated	PIK3R1,PRKCD,ACTC1,PRKCA
CTLA4 Signaling in Cytotoxic T Lymphocytes	87	0.142889	4	4/87 (5%)	0/87 (0%)	Un-predicted	B2M,PIK3R1,IRS1,PPP2R2B
PI3K/AKT Signaling	120	0.146218	5	5/120 (4%)	0/120 (0%)	Downregulated	PIK3R1,PPP2R2B,CDKN1A,INPPL1,PTGS2
Salvage Pathways of Pyrimidine Ribonucleotides	88	0.147231	4	1/88 (1%)	3/88 (3%)	Un-predicted	PRKX,SGK1,PRKCD,PRKAA2
Dopamine-DARPP32 Feedback in cAMP Signaling	155	0.151356	6	3/155 (2%)	3/155 (2%)	Upregulated	KCNJ2,PRKCD,PPP2R2B,PPP1R14A,PLCH1,PRKCA
PPAR Signaling	89	0.151356	4	3/89 (3%)	1/89 (1%)	Downregulated	FOS,JUN,PDGFRA,PTGS2
Dopamine Degradation	30	0.152757	2	2/30 (7%)	0/30 (0%)	Un-predicted	ALDH1A3,LRTOMT
Interferon Signaling	30	0.152757	2	2/30 (7%)	0/30 (0%)	Un-predicted	IFITM3,IRF1
3-phosphoinositide Biosynthesis	190	0.152757	7	5/190 (3%)	2/190 (1%)	Un-predicted	SOCS3,TNS3,PIK3R1,IRS1,PDGFRA,PPP1R14A,SIRPA
IL-1 Signaling	90	0.155955	4	4/90 (4%)	0/90 (0%)	Upregulated	FOS,JUN,MAP3K1,MAPK10
Ephrin A Signaling	59	0.156315	3	2/59 (3%)	1/59 (2%)	Un-predicted	PIK3R1,EFNA5,IRS1
Acute Phase Response Signaling	157	0.157761	6	6/157 (4%)	0/157 (0%)	Upregulated	SOCS3,FOS,JUN,PIK3R1,MAP3K1,RBP1
TR/RXR Activation	91	0.160325	4	2/91 (2%)	2/91 (2%)	Un-predicted	TRH,PIK3R1,IRS1,THRB
4-1BB Signaling in T Lymphocytes	31	0.160694	2	2/31 (6%)	0/31 (0%)	Un-predicted	JUN,MAPK10
Retinoate Biosynthesis I	31	0.160694	2	2/31 (6%)	0/31 (0%)	Un-predicted	ALDH1A3,RBP1
Th1 and Th2 Activation Pathway	159	0.164059	6	5/159 (3%)	1/159 (1%)	Un-predicted	SOCS3,JUN,PIK3R1,IRS1,GATA3,IRF1
Reelin Signaling in Neurons	92	0.164816	4	3/92 (3%)	1/92 (1%)	Un-predicted	PIK3R1,IRS1,MAPK10,ARHGEF3
Wnt/Ca+ pathway	61	0.167494	3	2/61 (3%)	1/61 (2%)	Un-predicted	PLCH1,WNT5A,PRKCA
HMGB1 Signaling	126	0.168267	5	5/126 (4%)	0/126 (0%)	Upregulated	FOS,JUN,PIK3R1,IRS1,MAPK10
Ketolysis	8	0.171002	1	1/8 (13%)	0/8 (0%)	Un-predicted	BDH2
Role of Pattern Recognition Receptors in Recognition of Bacteria and Viruses	128	0.176198	5	3/128 (2%)	2/128 (2%)	Upregulated	PIK3R1,IRS1,PRKCD,MAPK10,PRKCA
Inhibition of Angiogenesis by TSP1	33	0.177419	2	2/33 (6%)	0/33 (0%)	Un-predicted	JUN,MAPK10
CDK5 Signaling	95	0.178238	4	3/95 (3%)	1/95 (1%)	Upregulated	NTRK2,PPP2R2B,MAPK10,PPP1R14A
eNOS Signaling	164	0.181134	6	3/164 (2%)	3/164 (2%)	Upregulated	CHRNA4,PIK3R1,IRS1,PRKCD,PRKAA2,PRKCA
Wnt/β-catenin Signaling	164	0.181134	6	5/164 (3%)	1/164 (1%)	Upregulated	SFRP2,JUN,FRZB,PPP2R2B,SOX11,WNT5A
CREB Signaling in Neurons	200	0.18281	7	3/200 (2%)	4/200 (2%)	Upregulated	PIK3R1,IRS1,PRKCD,CACNG5,PLCH1,PRKCA,CAMK2B
PAK Signaling	96	0.18281	4	3/96 (3%)	1/96 (1%)	Upregulated	PIK3R1,IRS1,MAPK10,PDGFRA
Th2 Pathway	130	0.183654	5	4/130 (3%)	1/130 (1%)	Upregulated	SOCS3,JUN,PIK3R1,IRS1,GATA3
Endometrial Cancer Signaling	64	0.184927	3	3/64 (5%)	0/64 (0%)	Un-predicted	CTNNA2,PIK3R1,IRS1
Noradrenaline and Adrenaline Degradation	34	0.18578	2	2/34 (6%)	0/34 (0%)	Un-predicted	ALDH1A3,LRTOMT
Prostanoid Biosynthesis	9	0.190108	1	1/9 (11%)	0/9 (0%)	Un-predicted	PTGS2
GDP-glucose Biosynthesis	9	0.190108	1	1/9 (11%)	0/9 (0%)	Un-predicted	PGM2L1
Agrin Interactions at Neuromuscular Junction	65	0.190546	3	3/65 (5%)	0/65 (0%)	Un-predicted	JUN,MAPK10,ACTC1
VEGF Signaling	98	0.192309	4	3/98 (3%)	1/98 (1%)	Un-predicted	PIK3R1,IRS1,ACTC1,PRKCA
Notch Signaling	35	0.194089	2	1/35 (3%)	1/35 (3%)	Un-predicted	CNTN1,DLL3
Hereditary Breast Cancer Signaling	133	0.195884	5	5/133 (4%)	0/133 (0%)	Un-predicted	GADD45G,SMARCA2,PIK3R1,IRS1,CDKN1A
IL-10 Signaling	66	0.196789	3	3/66 (5%)	0/66 (0%)	Un-predicted	SOCS3,FOS,JUN
NF-κB Signaling	169	0.198609	6	5/169 (3%)	1/169 (1%)	Upregulated	NTRK2,NTRK3,PIK3R1,IRS1,MAP3K1,PDGFRA
MSP-RON Signaling Pathway	68	0.208449	3	3/68 (4%)	0/68 (0%)	Un-predicted	PIK3R1,IRS1,ACTC1
ErbB2-ErbB3 Signaling	68	0.208449	3	3/68 (4%)	0/68 (0%)	Un-predicted	JUN,PIK3R1,IRS1
GPCR-Mediated Integration of Enteroendocrine Signaling Exemplified by an L Cell	68	0.208449	3	2/68 (3%)	1/68 (1%)	Un-predicted	GAL,GRP,PLCH1
Glucose and Glucose-1-phosphate Degradation	10	0.20893	1	1/10 (10%)	0/10 (0%)	Un-predicted	PGM2L1
Ketogenesis	10	0.20893	1	1/10 (10%)	0/10 (0%)	Un-predicted	BDH2
Calcium Transport I	10	0.20893	1	0/10 (0%)	1/10 (10%)	Un-predicted	ATP2B1
Role of MAPK Signaling in the Pathogenesis of Influenza	69	0.214783	3	2/69 (3%)	1/69 (1%)	Un-predicted	MAPK10,PTGS2,PRKCA
Role of JAK1 and JAK3 in γc Cytokine Signaling	69	0.214783	3	3/69 (4%)	0/69 (0%)	Un-predicted	SOCS3,PIK3R1,IRS1
B Cell Receptor Signaling	175	0.220293	6	5/175 (3%)	1/175 (1%)	Upregulated	JUN,PIK3R1,IRS1,MAP3K1,INPPL1,CAMK2B
Myc Mediated Apoptosis Signaling	70	0.2208	3	3/70 (4%)	0/70 (0%)	Un-predicted	PIK3R1,IRS1,MAPK10
Toll-like Receptor Signaling	70	0.2208	3	3/70 (4%)	0/70 (0%)	Un-predicted	FOS,JUN,MAP3K1
BMP signaling pathway	71	0.226986	3	3/71 (4%)	0/71 (0%)	Un-predicted	JUN,MAPK10,SMAD1
Thyroid Cancer Signaling	39	0.228034	2	2/39 (5%)	0/39 (0%)	Un-predicted	NTRK2,NTRK3
Paxillin Signaling	106	0.231206	4	4/106 (4%)	0/106 (0%)	Upregulated	PIK3R1,IRS1,MAPK10,ACTC1
Nitric Oxide Signaling in the Cardiovascular System	106	0.231206	4	2/106 (2%)	2/106 (2%)	Upregulated	PIK3R1,IRS1,PRKCD,PRKCA
GPCR-Mediated Nutrient Sensing in Enteroendocrine Cells	106	0.231206	4	1/106 (1%)	3/106 (3%)	Downregulated	PRKCD,CACNG5,PLCH1,PRKCA
IL-17A Signaling in Airway Cells	72	0.232809	3	3/72 (4%)	0/72 (0%)	Un-predicted	PIK3R1,IRS1,MAPK10
Allograft Rejection Signaling	40	0.236592	2	1/40 (3%)	1/40 (3%)	Un-predicted	B2M,HLA-E
Dopamine Receptor Signaling	73	0.239332	3	2/73 (3%)	1/73 (1%)	Un-predicted	PPP2R2B,PPP1R14A,SLC18A2
GM-CSF Signaling	73	0.239332	3	2/73 (3%)	1/73 (1%)	Un-predicted	PIK3R1,IRS1,CAMK2B
Acyl-CoA Hydrolysis	12	0.244906	1	0/12 (0%)	1/12 (8%)	Un-predicted	ACOT7
Role of p14/p19ARF in Tumor Suppression	41	0.245471	2	2/41 (5%)	0/41 (0%)	Un-predicted	PIK3R1,IRS1
Regulation of the Epithelial-Mesenchymal Transition Pathway	182	0.247172	6	4/182 (2%)	2/182 (1%)	Un-predicted	LOX,ID2,FGF10,PIK3R1,IRS1,WNT5A
HIF1α Signaling	112	0.261216	4	4/112 (4%)	0/112 (0%)	Un-predicted	JUN,PIK3R1,IRS1,MAPK10
mTOR Signaling	186	0.262422	6	3/186 (2%)	3/186 (2%)	Upregulated	PIK3R1,IRS1,PRKCD,PPP2R2B,PRKAA2,PRKCA
Fatty Acid Activation	13	0.262422	1	1/13 (8%)	0/13 (0%)	Un-predicted	ACSL5
3-phosphoinositide Degradation	149	0.263633	5	4/149 (3%)	1/149 (1%)	Un-predicted	SOCS3,TNS3,PPP1R14A,INPPL1,SIRPA
Angiopoietin Signaling	77	0.264241	3	2/77 (3%)	1/77 (1%)	Un-predicted	ANGPT1,PIK3R1,IRS1
Non-Small Cell Lung Cancer Signaling	77	0.264241	3	2/77 (3%)	1/77 (1%)	Un-predicted	PIK3R1,IRS1,PRKCA
nNOS Signaling in Neurons	44	0.271019	2	0/44 (0%)	2/44 (5%)	Un-predicted	PRKCD,PRKCA
Role of BRCA1 in DNA Damage Response	79	0.276694	3	3/79 (4%)	0/79 (0%)	Un-predicted	SMARCA2,CDKN1A,BRIP1
Rac Signaling	115	0.276694	4	4/115 (3%)	0/115 (0%)	Upregulated	JUN,PIK3R1,IRS1,MAP3K1
DNA Double-Strand Break Repair by Non-Homologous End Joining	14	0.279898	1	0/14 (0%)	1/14 (7%)	Un-predicted	PARP1
Retinoic acid Mediated Apoptosis Signaling	45	0.279898	2	1/45 (2%)	1/45 (2%)	Un-predicted	IRF1,PARP1
D-myo-inositol-5-phosphate Metabolism	153	0.28119	5	4/153 (3%)	1/153 (1%)	Un-predicted	SOCS3,TNS3,PPP1R14A,PLCH1,SIRPA
Sperm Motility	116	0.281838	4	2/116 (2%)	2/116 (2%)	Upregulated	TWF1,PRKCD,PLCH1,PRKCA
Cellular Effects of Sildenafil (Viagra)	117	0.287078	4	3/117 (3%)	1/117 (1%)	Un-predicted	GPR37,CACNG5,ACTC1,PLCH1
Sphingosine-1-phosphate Signaling	117	0.287078	4	3/117 (3%)	1/117 (1%)	Upregulated	PIK3R1,IRS1,PDGFRA,PLCH1
Huntington's Disease Signaling	231	0.288403	7	4/231 (2%)	3/231 (1%)	Upregulated	PSME1,JUN,SGK1,PIK3R1,IRS1,PRKCD,PRKCA
TGF-β Signaling	81	0.289068	3	3/81 (4%)	0/81 (0%)	Un-predicted	FOS,JUN,SMAD1
Agranulocyte Adhesion and Diapedesis	156	0.294442	5	4/156 (3%)	1/156 (1%)	Un-predicted	CLDN11,CXCL14,CCL21,SDC4,ACTC1
Role of NANOG in Mammalian Embryonic Stem Cell Pluripotency	119	0.297167	4	4/119 (3%)	0/119 (0%)	Un-predicted	PIK3R1,IRS1,SMAD1,WNT5A
HIPPO signaling	83	0.301995	3	2/83 (2%)	1/83 (1%)	Un-predicted	PPP2R2B,PPP1R14A,SMAD1
IL-4 Signaling	83	0.301995	3	3/83 (4%)	0/83 (0%)	Un-predicted	PIK3R1,IRS1,INPPL1
fMLP Signaling in Neutrophils	120	0.302691	4	2/120 (2%)	2/120 (2%)	Upregulated	PIK3R1,IRS1,PRKCD,PRKCA
Neuregulin Signaling	84	0.308319	3	1/84 (1%)	2/84 (2%)	Un-predicted	PIK3R1,PRKCD,PRKCA
α-Adrenergic Signaling	84	0.308319	3	1/84 (1%)	2/84 (2%)	Un-predicted	PRKCD,PYGL,PRKCA
γ-linolenate Biosynthesis II (Animals)	16	0.312608	1	1/16 (6%)	0/16 (0%)	Un-predicted	ACSL5
Parkinson's Signaling	16	0.312608	1	1/16 (6%)	0/16 (0%)	Un-predicted	GPR37
Small Cell Lung Cancer Signaling	85	0.314775	3	3/85 (4%)	0/85 (0%)	Un-predicted	PIK3R1,IRS1,PTGS2
CCR3 Signaling in Eosinophils	123	0.31842	4	2/123 (2%)	2/123 (2%)	Upregulated	PIK3R1,IRS1,PRKCD,PRKCA
Synaptic Long Term Depression	162	0.322107	5	2/162 (1%)	3/162 (2%)	Downregulated	PRKCD,PPP2R2B,CACNG5,PLCH1,PRKCA
Systemic Lupus Erythematosus Signaling	162	0.322107	5	4/162 (2%)	1/162 (1%)	Un-predicted	FOS,JUN,PIK3R1,IRS1,HLA-E
Colorectal Cancer Metastasis Signaling	241	0.325087	7	7/241 (3%)	0/241 (0%)	Upregulated	FOS,JUN,PIK3R1,IRS1,MAPK10,PTGS2,WNT5A
Factors Promoting Cardiogenesis in Vertebrates	87	0.327341	3	1/87 (1%)	2/87 (2%)	Un-predicted	PRKCD,SMAD1,PRKCA
Lipid Antigen Presentation by CD1	17	0.328852	1	1/17 (6%)	0/17 (0%)	Un-predicted	B2M
Mitochondrial L-carnitine Shuttle Pathway	17	0.328852	1	1/17 (6%)	0/17 (0%)	Un-predicted	ACSL5
Histamine Degradation	17	0.328852	1	1/17 (6%)	0/17 (0%)	Un-predicted	ALDH1A3
Activation of IRF by Cytosolic Pattern Recognition Receptors	51	0.331131	2	2/51 (4%)	0/51 (0%)	Un-predicted	JUN,MAPK10
Docosahexaenoic Acid (DHA) Signaling	52	0.339625	2	2/52 (4%)	0/52 (0%)	Un-predicted	PIK3R1,IRS1
Sumoylation Pathway	89	0.339625	3	3/89 (3%)	0/89 (0%)	Un-predicted	FOS,JUN,MAPK10
Valine Degradation I	18	0.34435	1	0/18 (0%)	1/18 (6%)	Un-predicted	ABAT
D-myo-inositol (1,4,5)-trisphosphate Degradation	18	0.34435	1	1/18 (6%)	0/18 (0%)	Un-predicted	INPPL1
Androgen Signaling	128	0.34435	4	1/128 (1%)	3/128 (2%)	Downregulated	JUN,PRKCD,CACNG5,PRKCA
Cell Cycle Control of Chromosomal Replication	53	0.348337	2	2/53 (4%)	0/53 (0%)	Un-predicted	MCM6,POLE
Calcium-induced T Lymphocyte Apoptosis	54	0.356451	2	0/54 (0%)	2/54 (4%)	Un-predicted	PRKCD,PRKCA
1D-myo-inositol Hexakisphosphate Biosynthesis II (Mammalian)	19	0.359749	1	1/19 (5%)	0/19 (0%)	Un-predicted	INPPL1
D-myo-inositol (1,3,4)-trisphosphate Biosynthesis	19	0.359749	1	1/19 (5%)	0/19 (0%)	Un-predicted	INPPL1
Oxidative Ethanol Degradation III	19	0.359749	1	1/19 (5%)	0/19 (0%)	Un-predicted	ALDH1A3
Nicotine Degradation II	55	0.364754	2	2/55 (4%)	0/55 (0%)	Un-predicted	FMO2,CYP2S1
Polyamine Regulation in Colon Cancer	20	0.374111	1	0/20 (0%)	1/20 (5%)	Un-predicted	PSME1
Putrescine Degradation III	20	0.374111	1	1/20 (5%)	0/20 (0%)	Un-predicted	ALDH1A3
Prostate Cancer Signaling	95	0.377572	3	3/95 (3%)	0/95 (0%)	Un-predicted	PIK3R1,IRS1,CDKN1A
D-myo-inositol (1,4,5,6)-Tetrakisphosphate Biosynthesis	135	0.381066	4	3/135 (2%)	1/135 (1%)	Un-predicted	SOCS3,TNS3,PPP1R14A,SIRPA
D-myo-inositol (3,4,5,6)-tetrakisphosphate Biosynthesis	135	0.381066	4	3/135 (2%)	1/135 (1%)	Un-predicted	SOCS3,TNS3,PPP1R14A,SIRPA
FAK Signaling	96	0.384592	3	3/96 (3%)	0/96 (0%)	Un-predicted	PIK3R1,IRS1,ACTC1
CNTF Signaling	59	0.398107	2	2/59 (3%)	0/59 (0%)	Un-predicted	PIK3R1,IRS1
Bupropion Degradation	22	0.402717	1	1/22 (5%)	0/22 (0%)	Un-predicted	CYP2S1
Tryptophan Degradation X (Mammalian, via Tryptamine)	22	0.402717	1	1/22 (5%)	0/22 (0%)	Un-predicted	ALDH1A3
Mitotic Roles of Polo-Like Kinase	60	0.406443	2	2/60 (3%)	0/60 (0%)	Un-predicted	SLK,PPP2R2B
Cytotoxic T Lymphocyte-mediated Apoptosis of Target Cells	23	0.416869	1	1/23 (4%)	0/23 (0%)	Un-predicted	B2M
TCA Cycle II (Eukaryotic)	23	0.416869	1	1/23 (4%)	0/23 (0%)	Un-predicted	MDH1B
Glycolysis I	23	0.416869	1	1/23 (4%)	0/23 (0%)	Un-predicted	FBP2
Ethanol Degradation IV	23	0.416869	1	1/23 (4%)	0/23 (0%)	Un-predicted	ALDH1A3
Cardiac Hypertrophy Signaling	224	0.41783	6	6/224 (3%)	0/224 (0%)	Upregulated	JUN,PIK3R1,IRS1,MAP3K1,MAPK10,PLCH1
Ovarian Cancer Signaling	142	0.41783	4	4/142 (3%)	0/142 (0%)	Un-predicted	PIK3R1,IRS1,PTGS2,WNT5A
Clathrin-mediated Endocytosis Signaling	183	0.41783	5	5/183 (3%)	0/183 (0%)	Un-predicted	APOM,FGF10,PIK3R1,IRS1,ACTC1
Opioid Signaling Pathway	225	0.421697	6	1/225 (0%)	5/225 (2%)	Downregulated	FOS,EGR4,PRKCD,CACNG5,PRKCA,CAMK2B
ERK5 Signaling	62	0.422669	2	2/62 (3%)	0/62 (0%)	Un-predicted	FOS,SGK1
Communication between Innate and Adaptive Immune Cells	62	0.422669	2	1/62 (2%)	1/62 (2%)	Un-predicted	B2M,HLA-E
Chronic Myeloid Leukemia Signaling	103	0.427563	3	3/103 (3%)	0/103 (0%)	Un-predicted	PIK3R1,IRS1,CDKN1A
Glutathione-mediated Detoxification	24	0.430527	1	1/24 (4%)	0/24 (0%)	Un-predicted	GSTK1
Superpathway of D-myo-inositol (1,4,5)-trisphosphate Metabolism	24	0.430527	1	1/24 (4%)	0/24 (0%)	Un-predicted	INPPL1
Eicosanoid Signaling	63	0.430527	2	1/63 (2%)	1/63 (2%)	Un-predicted	PTGIR,PTGS2
Lymphotoxin β Receptor Signaling	66	0.453942	2	2/66 (3%)	0/66 (0%)	Un-predicted	PIK3R1,IRS1
Role of PI3K/AKT Signaling in the Pathogenesis of Influenza	66	0.453942	2	2/66 (3%)	0/66 (0%)	Un-predicted	PIK3R1,IRS1
Granulocyte Adhesion and Diapedesis	149	0.453942	4	3/149 (2%)	1/149 (1%)	Un-predicted	CLDN11,CXCL14,CCL21,SDC4
Estrogen-mediated S-phase Entry	26	0.456037	1	1/26 (4%)	0/26 (0%)	Un-predicted	CDKN1A
D-myo-inositol (1,4,5)-Trisphosphate Biosynthesis	26	0.456037	1	1/26 (4%)	0/26 (0%)	Un-predicted	PLCH1
Hepatic Cholestasis	151	0.464515	4	2/151 (1%)	2/151 (1%)	Un-predicted	JUN,PRKCD,MAPK10,PRKCA
Relaxin Signaling	151	0.464515	4	4/151 (3%)	0/151 (0%)	Upregulated	FOS,JUN,PIK3R1,IRS1
Acetone Degradation I (to Methylglyoxal)	27	0.468813	1	1/27 (4%)	0/27 (0%)	Un-predicted	CYP2S1
G Beta Gamma Signaling	110	0.469894	3	0/110 (0%)	3/110 (3%)	Un-predicted	PRKCD,CACNG5,PRKCA
Glioma Invasiveness Signaling	69	0.477529	2	2/69 (3%)	0/69 (0%)	Un-predicted	PIK3R1,IRS1
iCOS-iCOSL Signaling in T Helper Cells	113	0.487528	3	2/113 (2%)	1/113 (1%)	Un-predicted	PIK3R1,IRS1,CAMK2B
Gαq Signaling	158	0.498884	4	2/158 (1%)	2/158 (1%)	Upregulated	PIK3R1,IRS1,PRKCD,PRKCA
Autoimmune Thyroid Disease Signaling	30	0.504661	1	0/30 (0%)	1/30 (3%)	Un-predicted	HLA-E
Role of Tissue Factor in Cancer	117	0.511682	3	2/117 (2%)	1/117 (1%)	Un-predicted	PIK3R1,IRS1,PRKCA
Circadian Rhythm Signaling	31	0.516416	1	1/31 (3%)	0/31 (0%)	Un-predicted	BHLHE40
Ethanol Degradation II	31	0.516416	1	1/31 (3%)	0/31 (0%)	Un-predicted	ALDH1A3
Integrin Signaling	206	0.521195	5	5/206 (2%)	0/206 (0%)	Upregulated	PIK3R1,IRS1,TSPAN2,TTN,ACTC1
IL-15 Signaling	75	0.521195	2	2/75 (3%)	0/75 (0%)	Un-predicted	PIK3R1,IRS1
Fatty Acid β-oxidation I	32	0.52723	1	1/32 (3%)	0/32 (0%)	Un-predicted	ACSL5
Cyclins and Cell Cycle Regulation	76	0.528445	2	2/76 (3%)	0/76 (0%)	Un-predicted	PPP2R2B,CDKN1A
Altered T Cell and B Cell Signaling in Rheumatoid Arthritis	77	0.535797	2	1/77 (1%)	1/77 (1%)	Un-predicted	SPP1,CCL21
MIF-mediated Glucocorticoid Regulation	33	0.53827	1	1/33 (3%)	0/33 (0%)	Un-predicted	PTGS2
Actin Cytoskeleton Signaling	212	0.545758	5	5/212 (2%)	0/212 (0%)	Un-predicted	FGF10,PIK3R1,IRS1,TTN,ACTC1
RhoGDI Signaling	168	0.548277	4	2/168 (1%)	2/168 (1%)	Upregulated	ARHGEF3,ACTC1,CDH11,PRKCA
Graft-versus-Host Disease Signaling	34	0.549541	1	0/34 (0%)	1/34 (3%)	Un-predicted	HLA-E
Role of NFAT in Regulation of the Immune Response	170	0.557186	4	4/170 (2%)	0/170 (0%)	Upregulated	FOS,JUN,PIK3R1,IRS1
Cell Cycle Regulation by BTG Family Proteins	35	0.559758	1	1/35 (3%)	0/35 (0%)	Un-predicted	PPP2R2B
Estrogen Biosynthesis	35	0.559758	1	1/35 (3%)	0/35 (0%)	Un-predicted	CYP2S1
Cardiac β-adrenergic Signaling	128	0.571479	3	2/128 (2%)	1/128 (1%)	Un-predicted	AKAP14,PPP2R2B,PPP1R14A
FLT3 Signaling in Hematopoietic Progenitor Cells	83	0.576766	2	2/83 (2%)	0/83 (0%)	Un-predicted	PIK3R1,IRS1
Retinol Biosynthesis	37	0.580764	1	1/37 (3%)	0/37 (0%)	Un-predicted	RBP1
Bladder Cancer Signaling	85	0.588844	2	2/85 (2%)	0/85 (0%)	Un-predicted	FGF10,CDKN1A
nNOS Signaling in Skeletal Muscle Cells	38	0.590201	1	0/38 (0%)	1/38 (3%)	Un-predicted	CACNG5
PEDF Signaling	86	0.595662	2	2/86 (2%)	0/86 (0%)	Un-predicted	PIK3R1,IRS1
Intrinsic Prothrombin Activation Pathway	39	0.599791	1	1/39 (3%)	0/39 (0%)	Un-predicted	COL1A2
Serotonin Receptor Signaling	39	0.599791	1	1/39 (3%)	0/39 (0%)	Un-predicted	SLC18A2
Role of PKR in Interferon Induction and Antiviral Response	40	0.608135	1	1/40 (3%)	0/40 (0%)	Un-predicted	IRF1
Triacylglycerol Biosynthesis	42	0.626614	1	1/42 (2%)	0/42 (0%)	Un-predicted	LPGAT1

## Sheet: Table S10
Table S10: Canonical Pathways from IPA based on differentially expressed genes between vestibular and cochlear ENHCs
Pathway name	Total	p.value	In.Data	UP.Regulated	DOWN.Regulated	Pathway predicted status	DEG genes
Role of Osteoblasts, Osteoclasts and Chondrocytes in Rheumatoid Arthritis	225	3.16228e-07	19	10/225 (4%)	9/225 (4%)	Un-predicted	TCF4,SPP1,SFRP2,BMP4,CAMK4,WNT3,DLX5,FGFR2,IL1R1,BCL2,IL33,COL1A1,WNT7A,IGF1,DKK3,NGFR,IRS1,SFRP5,ADAMTS4
Hepatic Fibrosis / Hepatic Stellate Cell Activation	176	1.02329e-06	16	7/176 (4%)	9/176 (5%)	Un-predicted	IGFBP4,MYH8,FGFR2,COL8A1,IGFBP5,IL1R1,PDGFC,BCL2,COL1A1,IGF2,IGF1,NGFR,TGFB2,EDNRA,COL18A1,COL3A1
Osteoarthritis Pathway	193	3.46737e-06	16	8/193 (4%)	8/193 (4%)	Downregulated	TIMP3,TCF4,SPP1,H19,DCN,DLX5,GREM1,IL1R1,PDGFC,SLC39A8,CTNNA2,GLI3,WISP1,JAG1,ADAMTS4,PPARGC1A
Axonal Guidance Signaling	433	5.62341e-06	25	11/433 (3%)	14/433 (3%)	Un-predicted	PAPPA2,ENPEP,BMP4,WNT3,SEMA6B,PLXNA2,PDGFC,WNT7A,GLI3,IGF1,SDC2,NGFR,EFNA5,ROBO2,ADAMTS4,PRKCA,SEMA3E,EPHA7,ADAMTS1,CXCR4,GNAI1,FGFR2,SLIT2,PRKAR2B,IRS1
eNOS Signaling	164	1e-05	14	7/164 (4%)	7/164 (4%)	Upregulated	LPAR4,ADCY2,CHRNA4,CAMK4,GUCY1A3,AQP11,FGFR2,AQP1,PDGFC,LPAR6,PRKAR2B,IRS1,GUCY1B3,PRKCA
Role of Macrophages, Fibroblasts and Endothelial Cells in Rheumatoid Arthritis	298	6.60693e-05	18	9/298 (3%)	9/298 (3%)	Un-predicted	SOCS3,TCF4,SFRP2,CAMK4,WNT3,DAAM1,FGFR2,IL1R1,STAT3,PDGFC,IL33,WNT7A,DKK3,NGFR,IRS1,SFRP5,PRKCA,ADAMTS4
Nitric Oxide Signaling in the Cardiovascular System	106	8.12831e-05	10	5/106 (5%)	5/106 (5%)	Downregulated	CAMK4,PRKAR2B,GUCY1A3,IRS1,GUCY2F,ATP2A3,FGFR2,PDGFC,GUCY1B3,PRKCA
Leukocyte Extravasation Signaling	198	8.12831e-05	14	11/198 (6%)	3/198 (2%)	Upregulated	TIMP3,CLDN10,NOX3,CXCR4,GNAI1,JAM2,FGFR2,RAPGEF3,CTNNA2,CLDN8,IRS1,CD44,ARHGAP8/PRR5-ARHGAP8,PRKCA
Th1 and Th2 Activation Pathway	159	0.000141254	12	8/159 (5%)	4/159 (3%)	Un-predicted	IL33,SOCS3,IL17RB,CXCR4,IRS1,TGFBR3,S1PR1,FGFR2,STAT3,JAG1,GATA3,IRF1
PXR/RXR Activation	59	0.000229087	7	5/59 (8%)	2/59 (3%)	Un-predicted	GSTM2,ALDH1A1,PRKAR2B,CES3,HMGCS2,PAPSS2,PPARGC1A
IGF-1 Signaling	103	0.000323594	9	7/103 (7%)	2/103 (2%)	Upregulated	SOCS3,IGFBP4,PRKAR2B,IGF1,IRS1,FGFR2,IGFBP5,STAT3,IGFBP2
Histamine Degradation	17	0.000371535	4	4/17 (24%)	0/17 (0%)	Un-predicted	ALDH1A1,ALDH1A3,ALDH1A2,ALDH3B1
Th2 Pathway	130	0.000436516	10	6/130 (5%)	4/130 (3%)	Upregulated	IL33,SOCS3,IL17RB,CXCR4,IRS1,TGFBR3,S1PR1,FGFR2,JAG1,GATA3
Corticotropin Releasing Hormone Signaling	131	0.000457088	10	5/131 (4%)	5/131 (4%)	Upregulated	ADCY2,CAMK4,PRKAR2B,NPR3,GUCY1A3,GLI3,GUCY2F,GNAI1,GUCY1B3,PRKCA
RAR Activation	182	0.000489779	12	7/182 (4%)	5/182 (3%)	Un-predicted	ADCY2,ALDH1A1,PRKAR2B,ALDH1A3,NR2F2,ALDH1A2,TGFB2,CRABP2,RBP1,CRABP1,PRKCA,PPARGC1A
Oxidative Ethanol Degradation III	19	0.000588844	4	4/19 (21%)	0/19 (0%)	Un-predicted	ALDH1A1,ALDH1A3,ALDH1A2,ALDH3B1
Putrescine Degradation III	20	0.000724436	4	4/20 (20%)	0/20 (0%)	Un-predicted	ALDH1A1,ALDH1A3,ALDH1A2,ALDH3B1
Fatty Acid α-oxidation	20	0.000724436	4	4/20 (20%)	0/20 (0%)	Un-predicted	ALDH1A1,ALDH1A3,ALDH1A2,ALDH3B1
ERK/MAPK Signaling	190	0.000724436	12	10/190 (5%)	2/190 (1%)	Upregulated	MYCN,TLN2,PRKAR2B,ETS2,DUSP6,IRS1,PPP2R2B,FGFR2,RAPGEF3,STAT3,PRKCA,HSPB1
Wnt/β-catenin Signaling	164	0.000724436	11	5/164 (3%)	6/164 (4%)	Upregulated	TCF4,SFRP2,WNT7A,WNT3,SOX21,DKK3,TGFBR3,PPP2R2B,CD44,TGFB2,SFRP5
Human Embryonic Stem Cell Pluripotency	140	0.000776247	10	5/140 (4%)	5/140 (4%)	Un-predicted	TCF4,WNT7A,BMP4,NANOG,WNT3,IRS1,S1PR1,TGFB2,FGFR2,PDGFC
Ovarian Cancer Signaling	142	0.000870964	10	6/142 (4%)	4/142 (3%)	Upregulated	TCF4,WNT7A,PRKAR2B,WNT3,IRS1,CD44,EDNRA,FGFR2,PDGFC,BCL2
LPS/IL-1 Mediated Inhibition of RXR Function	198	0.00102329	12	8/198 (4%)	4/198 (2%)	Downregulated	IL33,GSTM2,ALDH1A1,ALDH1A3,NGFR,ALDH1A2,ALDH3B1,IL1R1,HMGCS2,MGST3,PAPSS2,PPARGC1A
Tryptophan Degradation X (Mammalian, via Tryptamine)	22	0.00104713	4	4/22 (18%)	0/22 (0%)	Un-predicted	ALDH1A1,ALDH1A3,ALDH1A2,ALDH3B1
IL-6 Signaling	123	0.0011749	9	7/123 (6%)	2/123 (2%)	Upregulated	IL33,COL1A1,SOCS3,IRS1,NGFR,FGFR2,IL1R1,STAT3,HSPB1
Ethanol Degradation IV	23	0.00125893	4	4/23 (17%)	0/23 (0%)	Un-predicted	ALDH1A1,ALDH1A3,ALDH1A2,ALDH3B1
Growth Hormone Signaling	79	0.00138038	7	4/79 (5%)	3/79 (4%)	Upregulated	SOCS3,IGF2,IGF1,IRS1,FGFR2,STAT3,PRKCA
Aryl Hydrocarbon Receptor Signaling	128	0.00154882	9	7/128 (5%)	2/128 (2%)	Un-predicted	GSTM2,ALDH1A1,CCND2,ALDH1A3,ALDH1A2,TGFB2,ALDH3B1,MGST3,HSPB1
GP6 Signaling Pathway	130	0.0017378	9	6/130 (5%)	3/130 (2%)	Upregulated	LAMB2,COL1A1,CAMK4,IRS1,COL8A1,FGFR2,COL18A1,COL3A1,PRKCA
Acute Phase Response Signaling	157	0.00186209	10	6/157 (4%)	4/157 (3%)	Downregulated	IL33,SOCS3,TCF4,NGFR,CP,IL1R1,STAT3,CRABP2,RBP1,CRABP1
Gap Junction Signaling	185	0.00190546	11	7/185 (4%)	4/185 (2%)	Un-predicted	ADCY2,PRKAR2B,NPR3,GUCY1A3,IRS1,GUCY2F,GNAI1,FGFR2,GUCY1B3,GJB2,PRKCA
Molecular Mechanisms of Cancer	381	0.0030903	17	10/381 (3%)	7/381 (2%)	Un-predicted	ADCY2,TCF4,BMP4,WNT3,GNAI1,FGFR2,RAPGEF3,BCL2,CTNNA2,WNT7A,CCND2,PRKAR2B,IRS1,TGFB2,CDK19,ARHGEF9,PRKCA
Xenobiotic Metabolism Signaling	258	0.00338844	13	9/258 (3%)	4/258 (2%)	Un-predicted	GSTM2,ALDH1A1,CAMK4,ALDH1A3,CES3,IRS1,PPP2R2B,ALDH1A2,FGFR2,ALDH3B1,MGST3,PRKCA,PPARGC1A
Dopamine Degradation	30	0.00346737	4	4/30 (13%)	0/30 (0%)	Un-predicted	ALDH1A1,ALDH1A3,ALDH1A2,ALDH3B1
Interferon Signaling	30	0.00346737	4	3/30 (10%)	1/30 (3%)	Upregulated	IFITM3,IFITM2,IRF1,BCL2
Retinoate Biosynthesis I	31	0.00389045	4	4/31 (13%)	0/31 (0%)	Un-predicted	ALDH1A1,ALDH1A3,ALDH1A2,RBP1
Ethanol Degradation II	31	0.00389045	4	4/31 (13%)	0/31 (0%)	Un-predicted	ALDH1A1,ALDH1A3,ALDH1A2,ALDH3B1
Granulocyte Adhesion and Diapedesis	149	0.00436516	9	6/149 (4%)	3/149 (2%)	Un-predicted	IL33,CLDN10,CLDN8,SDC2,CXCR4,NGFR,GNAI1,IL1R1,HSPB1
Role of NFAT in Cardiac Hypertrophy	207	0.00457088	11	7/207 (3%)	4/207 (2%)	Downregulated	ADCY2,CAMK4,PRKAR2B,IGF1,IRS1,TGFB2,GNAI1,FGFR2,SLC8A1,RCAN2,PRKCA
STAT3 Pathway	74	0.00467735	6	4/74 (5%)	2/74 (3%)	Upregulated	SOCS3,TGFBR3,NGFR,FGFR2,STAT3,BCL2
Relaxin Signaling	151	0.0047863	9	7/151 (5%)	2/151 (1%)	Upregulated	ADCY2,PRKAR2B,NPR3,GUCY1A3,IRS1,GUCY2F,GNAI1,FGFR2,GUCY1B3
Inhibition of Angiogenesis by TSP1	33	0.00489779	4	2/33 (6%)	2/33 (6%)	Un-predicted	GUCY1A3,THBS1,SDC2,GUCY1B3
Antiproliferative Role of Somatostatin Receptor 2	75	0.00501187	6	4/75 (5%)	2/75 (3%)	Un-predicted	NPR3,GUCY1A3,IRS1,GUCY2F,FGFR2,GUCY1B3
Noradrenaline and Adrenaline Degradation	34	0.00549541	4	4/34 (12%)	0/34 (0%)	Un-predicted	ALDH1A1,ALDH1A3,ALDH1A2,ALDH3B1
Dopamine-DARPP32 Feedback in cAMP Signaling	155	0.00562341	9	5/155 (3%)	4/155 (3%)	Downregulated	ADCY2,CAMK4,PRKAR2B,GUCY1A3,PPP2R2B,GNAI1,ATP2A3,GUCY1B3,PRKCA
Glutathione Redox Reactions I	19	0.00691831	3	2/19 (11%)	1/19 (5%)	Un-predicted	GPX3,GSTM2,MGST3
IL-8 Signaling	190	0.00707946	10	6/190 (3%)	4/190 (2%)	Upregulated	CCND2,ANGPT1,NOX3,IRS1,GNAI1,HBEGF,FGFR2,PDGFC,BCL2,PRKCA
Prolactin Signaling	82	0.00758578	6	5/82 (6%)	1/82 (1%)	Upregulated	SOCS3,IRS1,FGFR2,STAT3,IRF1,PRKCA
Ephrin A Signaling	59	0.00794328	5	3/59 (5%)	2/59 (3%)	Un-predicted	EPHA7,IRS1,EFNA5,NGFR,FGFR2
Sertoli Cell-Sertoli Cell Junction Signaling	164	0.00812831	9	6/164 (4%)	3/164 (2%)	Un-predicted	CLDN10,CTNNA2,PRKAR2B,GUCY1A3,CLDN8,TGFBR3,JAM2,GUCY1B3,PLS1
Leptin Signaling in Obesity	83	0.00812831	6	6/83 (7%)	0/83 (0%)	Upregulated	SOCS3,ADCY2,PRKAR2B,IRS1,FGFR2,STAT3
IL-7 Signaling Pathway	83	0.00812831	6	3/83 (4%)	3/83 (4%)	Upregulated	EBF1,IRS1,FGFR2,FOXG1,BCL6,BCL2
α-Adrenergic Signaling	84	0.00851138	6	4/84 (5%)	2/84 (2%)	Upregulated	ADCY2,CAMK4,PRKAR2B,GNAI1,SLC8A1,PRKCA
Intrinsic Prothrombin Activation Pathway	39	0.00891251	4	3/39 (8%)	1/39 (3%)	Upregulated	COL1A1,PROS1,COL18A1,COL3A1
Glioma Signaling	113	0.01	7	2/113 (2%)	5/113 (4%)	Downregulated	IGF2,CAMK4,IGF1,IRS1,FGFR2,PDGFC,PRKCA
Atherosclerosis Signaling	113	0.01	7	4/113 (4%)	3/113 (3%)	Un-predicted	IL33,COL1A1,APOA4,CXCR4,COL18A1,PDGFC,COL3A1
Factors Promoting Cardiogenesis in Vertebrates	87	0.0102329	6	3/87 (3%)	3/87 (3%)	Un-predicted	TCF4,BMP4,WNT3,TGFBR3,TGFB2,PRKCA
Ceramide Signaling	89	0.0112202	6	3/89 (3%)	3/89 (3%)	Downregulated	IRS1,NGFR,PPP2R2B,S1PR1,FGFR2,BCL2
G-Protein Coupled Receptor Signaling	267	0.0112202	12	9/267 (3%)	3/267 (1%)	Un-predicted	ADCY2,CAMK4,PRKAR2B,NPR3,DUSP6,IRS1,S1PR1,GNAI1,FGFR2,RAPGEF3,STAT3,PRKCA
Cellular Effects of Sildenafil (Viagra)	117	0.0120226	7	4/117 (3%)	3/117 (3%)	Un-predicted	ADCY2,CAMK4,PRKAR2B,GUCY1A3,MYH8,GUCY2F,GUCY1B3
Pancreatic Adenocarcinoma Signaling	117	0.0120226	7	4/117 (3%)	3/117 (3%)	Upregulated	IRS1,TGFB2,HBEGF,FGFR2,STAT3,PDGFC,BCL2
TR/RXR Activation	91	0.0125893	6	4/91 (4%)	2/91 (2%)	Un-predicted	CAMK4,IRS1,FGFR2,THRB,RCAN2,PPARGC1A
Role of Oct4 in Mammalian Embryonic Stem Cell Pluripotency	43	0.0125893	4	3/43 (7%)	1/43 (2%)	Un-predicted	SPP1,NANOG,ETS2,NR2F2
Role of NANOG in Mammalian Embryonic Stem Cell Pluripotency	119	0.0128825	7	5/119 (4%)	2/119 (2%)	Upregulated	WNT7A,BMP4,NANOG,WNT3,IRS1,FGFR2,STAT3
Glutathione-mediated Detoxification	24	0.0134896	3	2/24 (8%)	1/24 (4%)	Un-predicted	GSTM2,ANPEP,MGST3
Endothelin-1 Signaling	180	0.0141254	9	6/180 (3%)	3/180 (2%)	Upregulated	ADCY2,GUCY1A3,IRS1,GUCY2F,GNAI1,EDNRA,FGFR2,GUCY1B3,PRKCA
IL-9 Signaling	45	0.0147911	4	4/45 (9%)	0/45 (0%)	Upregulated	SOCS3,IRS1,FGFR2,STAT3
Basal Cell Carcinoma Signaling	69	0.0151356	5	2/69 (3%)	3/69 (4%)	Upregulated	TCF4,WNT7A,BMP4,GLI3,WNT3
cAMP-mediated signaling	213	0.0151356	10	8/213 (4%)	2/213 (1%)	Upregulated	AKAP12,ADCY2,CAMK4,PRKAR2B,NPR3,DUSP6,S1PR1,GNAI1,RAPGEF3,STAT3
Regulation of the Epithelial-Mesenchymal Transition Pathway	182	0.0151356	9	5/182 (3%)	4/182 (2%)	Un-predicted	TCF4,WNT7A,FGF10,WNT3,IRS1,TGFB2,FGFR2,STAT3,JAG1
Clathrin-mediated Endocytosis Signaling	183	0.0158489	9	4/183 (2%)	5/183 (3%)	Un-predicted	FGF10,APOA4,IGF1,IRS1,DAB2,FGFR2,ITGB6,PDGFC,SNAP91
BMP signaling pathway	71	0.0169824	5	2/71 (3%)	3/71 (4%)	Upregulated	FST,CAMK4,BMP4,PRKAR2B,GREM1
Tight Junction Signaling	155	0.0169824	8	6/155 (4%)	2/155 (1%)	Un-predicted	CLDN10,PRKAR2B,CLDN8,MYH8,NGFR,PPP2R2B,TGFB2,JAM2
Agranulocyte Adhesion and Diapedesis	156	0.0177828	8	5/156 (3%)	3/156 (2%)	Un-predicted	IL33,AOC3,CLDN10,CLDN8,MYH8,CXCR4,GNAI1,IL1R1
Embryonic Stem Cell Differentiation into Cardiac Lineages	10	0.0177828	2	1/10 (10%)	1/10 (10%)	Un-predicted	NANOG,ISL1
Calcium Transport I	10	0.0177828	2	2/10 (20%)	0/10 (0%)	Un-predicted	ATP2A3,ATP2C2
Phototransduction Pathway	48	0.018197	4	2/48 (4%)	2/48 (4%)	Un-predicted	PRKAR2B,GUCY1A3,GUCY2F,GUCY1B3
Aldosterone Signaling in Epithelial Cells	160	0.0204174	8	5/160 (3%)	3/160 (2%)	Upregulated	SLC12A2,IRS1,ASIC3,FGFR2,SCNN1B,HSPA12A,PRKCA,HSPB1
Dendritic Cell Maturation	161	0.020893	8	6/161 (4%)	2/161 (1%)	Upregulated	IL33,COL1A1,FSCN1,IRS1,NGFR,FGFR2,COL18A1,COL3A1
Histamine Biosynthesis	1	0.020893	1	1/1 (100%)	0/1 (0%)	Un-predicted	HDC
Synaptic Long Term Depression	162	0.0213796	8	4/162 (2%)	4/162 (2%)	Downregulated	NPR3,IGF1,GUCY1A3,PPP2R2B,GUCY2F,GNAI1,GUCY1B3,PRKCA
p53 Signaling	104	0.0229087	6	5/104 (5%)	1/104 (1%)	Upregulated	CCND2,THBS1,IRS1,PERP,FGFR2,BCL2
Mouse Embryonic Stem Cell Pluripotency	104	0.0229087	6	5/104 (5%)	1/104 (1%)	Upregulated	TCF4,BMP4,NANOG,IRS1,FGFR2,STAT3
PPARα/RXRα Activation	164	0.0229087	8	5/164 (3%)	3/164 (2%)	Upregulated	ADCY2,PRKAR2B,IRS1,TGFBR3,TGFB2,IL1R1,PRKCA,PPARGC1A
Breast Cancer Regulation by Stathmin1	196	0.0234423	9	6/196 (3%)	3/196 (2%)	Un-predicted	ADCY2,CAMK4,PRKAR2B,IRS1,PPP2R2B,GNAI1,FGFR2,ARHGEF9,PRKCA
Amyotrophic Lateral Sclerosis Signaling	105	0.0234423	6	2/105 (2%)	4/105 (4%)	Upregulated	CAPN6,IGF1,IRS1,FGFR2,PDGFC,BCL2
Gustation Pathway	135	0.0245471	7	4/135 (3%)	3/135 (2%)	Un-predicted	ADCY2,LPAR4,LPAR6,PRKAR2B,PKD2L1,ASIC3,SCNN1B
Macropinocytosis Signaling	80	0.0269153	5	2/80 (3%)	3/80 (4%)	Un-predicted	IRS1,FGFR2,ITGB6,PDGFC,PRKCA
Role of JAK2 in Hormone-like Cytokine Signaling	31	0.0269153	3	3/31 (10%)	0/31 (0%)	Un-predicted	SOCS3,IRS1,STAT3
Ephrin Receptor Signaling	170	0.0275423	8	4/170 (2%)	4/170 (2%)	Upregulated	EPHA7,ANGPT1,SDC2,CXCR4,EFNA5,GNAI1,STAT3,PDGFC
Colorectal Cancer Metastasis Signaling	241	0.0323594	10	7/241 (3%)	3/241 (1%)	Upregulated	ADCY2,TCF4,WNT7A,PRKAR2B,WNT3,IRS1,TGFB2,FGFR2,STAT3,PDGFC
Th1 Pathway	113	0.0323594	6	5/113 (4%)	1/113 (1%)	Upregulated	SOCS3,IRS1,FGFR2,STAT3,GATA3,IRF1
Serotonin Degradation	59	0.0354813	4	4/59 (7%)	0/59 (0%)	Un-predicted	ALDH1A1,ALDH1A3,ALDH1A2,ALDH3B1
PCP pathway	59	0.0354813	4	2/59 (3%)	2/59 (3%)	Upregulated	WNT7A,WNT3,DAAM1,CTHRC1
Gαi Signaling	116	0.0363078	6	5/116 (4%)	1/116 (1%)	Upregulated	ADCY2,PRKAR2B,NPR3,S1PR1,GNAI1,STAT3
Sperm Motility	116	0.0363078	6	1/116 (1%)	5/116 (4%)	Downregulated	CAMK4,PRKAR2B,GUCY1A3,SLC12A2,GUCY1B3,PRKCA
Sphingosine-1-phosphate Signaling	117	0.0371535	6	4/117 (3%)	2/117 (2%)	Upregulated	ADCY2,IRS1,S1PR1,GNAI1,FGFR2,PDGFC
PPAR Signaling	89	0.0398107	5	2/89 (2%)	3/89 (3%)	Upregulated	IL33,NGFR,IL1R1,PDGFC,PPARGC1A
Renin-Angiotensin Signaling	119	0.0398107	6	5/119 (4%)	1/119 (1%)	Upregulated	ADCY2,PRKAR2B,IRS1,FGFR2,STAT3,PRKCA
Hepatic Cholestasis	151	0.040738	7	3/151 (2%)	4/151 (3%)	Un-predicted	IL33,ADCY2,PRKAR2B,NGFR,TGFB2,IL1R1,PRKCA
PDGF Signaling	90	0.0416869	5	3/90 (3%)	2/90 (2%)	Upregulated	IRS1,FGFR2,STAT3,PDGFC,PRKCA
fMLP Signaling in Neutrophils	120	0.0416869	6	4/120 (3%)	2/120 (2%)	Upregulated	CAMK4,NOX3,IRS1,GNAI1,FGFR2,PRKCA
Choline Degradation I	2	0.0416869	1	1/2 (50%)	0/2 (0%)	Un-predicted	CHDH
Sulfate Activation for Sulfonation	2	0.0416869	1	0/2 (0%)	1/2 (50%)	Un-predicted	PAPSS2
FGF Signaling	91	0.0436516	5	3/91 (3%)	2/91 (2%)	Upregulated	FGF10,IRS1,FGFR2,STAT3,PRKCA
Thrombopoietin Signaling	64	0.0457088	4	3/64 (5%)	1/64 (2%)	Upregulated	IRS1,FGFR2,STAT3,PRKCA
T Helper Cell Differentiation	64	0.0457088	4	2/64 (3%)	2/64 (3%)	Un-predicted	NGFR,STAT3,BCL6,GATA3
Adipogenesis pathway	124	0.047863	6	3/124 (2%)	3/124 (2%)	Un-predicted	EBF1,BMP4,DLK1,NR2F2,FGFR2,RBP1
Cardiac Hypertrophy Signaling	224	0.047863	9	6/224 (3%)	3/224 (1%)	Upregulated	ADCY2,CAMK4,PRKAR2B,IGF1,IRS1,TGFB2,GNAI1,FGFR2,HSPB1
Glioblastoma Multiforme Signaling	158	0.0501187	7	3/158 (2%)	4/158 (3%)	Downregulated	IGF2,WNT7A,IGF1,WNT3,IRS1,FGFR2,PDGFC
IL-10 Signaling	66	0.0501187	4	3/66 (5%)	1/66 (2%)	Un-predicted	IL33,SOCS3,IL1R1,STAT3
Melatonin Signaling	66	0.0501187	4	2/66 (3%)	2/66 (3%)	Upregulated	CAMK4,PRKAR2B,GNAI1,PRKCA
Chemokine Signaling	66	0.0501187	4	1/66 (2%)	3/66 (5%)	Downregulated	CAMK4,CXCR4,GNAI1,PRKCA
IL-12 Signaling and Production in Macrophages	126	0.0501187	6	4/126 (3%)	2/126 (2%)	Un-predicted	APOA4,IRS1,TGFB2,FGFR2,IRF1,PRKCA
Melanocyte Development and Pigmentation Signaling	96	0.0524807	5	4/96 (4%)	1/96 (1%)	Upregulated	ADCY2,PRKAR2B,IRS1,FGFR2,BCL2
FAK Signaling	96	0.0524807	5	4/96 (4%)	1/96 (1%)	Un-predicted	CAPN6,ARHGAP26,TLN2,IRS1,FGFR2
Cardiac β-adrenergic Signaling	128	0.0537032	6	6/128 (5%)	0/128 (0%)	Upregulated	AKAP12,ADCY2,PRKAR2B,PPP2R2B,ATP2A3,SLC8A1
EGF Signaling	68	0.0549541	4	3/68 (4%)	1/68 (1%)	Upregulated	IRS1,FGFR2,STAT3,PRKCA
GPCR-Mediated Integration of Enteroendocrine Signaling Exemplified by an L Cell	68	0.0549541	4	4/68 (6%)	0/68 (0%)	Upregulated	ADCY2,PRKAR2B,GNAI1,PYY
Type I Diabetes Mellitus Signaling	98	0.0562341	5	2/98 (2%)	3/98 (3%)	Downregulated	SOCS3,NGFR,IL1R1,IRF1,BCL2
VEGF Signaling	98	0.0562341	5	2/98 (2%)	3/98 (3%)	Upregulated	IRS1,FGFR2,PDGFC,BCL2,PRKCA
P2Y Purigenic Receptor Signaling Pathway	130	0.057544	6	5/130 (4%)	1/130 (1%)	Upregulated	ADCY2,PRKAR2B,IRS1,GNAI1,FGFR2,PRKCA
Glioma Invasiveness Signaling	69	0.057544	4	3/69 (4%)	1/69 (1%)	Upregulated	TIMP3,IRS1,CD44,FGFR2
Role of JAK1 and JAK3 in γc Cytokine Signaling	69	0.057544	4	4/69 (6%)	0/69 (0%)	Un-predicted	SOCS3,IRS1,FGFR2,STAT3
Thrombin Signaling	198	0.0588844	8	4/198 (2%)	4/198 (2%)	Downregulated	ADCY2,CAMK4,IRS1,GNAI1,FGFR2,GATA3,ARHGEF9,PRKCA
Myc Mediated Apoptosis Signaling	70	0.060256	4	2/70 (3%)	2/70 (3%)	Un-predicted	IGF1,IRS1,FGFR2,BCL2
Retinoate Biosynthesis II	3	0.0616595	1	1/3 (33%)	0/3 (0%)	Un-predicted	RBP1
nNOS Signaling in Neurons	44	0.0645654	3	0/44 (0%)	3/44 (7%)	Un-predicted	CAPN6,CAMK4,PRKCA
NF-κB Signaling	169	0.0676083	7	4/169 (2%)	3/169 (2%)	Upregulated	IL33,BMP4,IRS1,TGFBR3,NGFR,FGFR2,IL1R1
Insulin Receptor Signaling	136	0.0676083	6	5/136 (4%)	1/136 (1%)	Upregulated	SOCS3,PRKAR2B,IRS1,ASIC3,FGFR2,SCNN1B
Retinoic acid Mediated Apoptosis Signaling	45	0.0691831	3	1/45 (2%)	2/45 (4%)	Un-predicted	CRABP2,CRABP1,IRF1
Telomerase Signaling	104	0.0691831	5	4/104 (4%)	1/104 (1%)	Upregulated	ETS2,IRS1,PPP2R2B,DKC1,FGFR2
Paxillin Signaling	106	0.074131	5	3/106 (3%)	2/106 (2%)	Un-predicted	TLN2,IRS1,ITGA8,FGFR2,ITGB6
GPCR-Mediated Nutrient Sensing in Enteroendocrine Cells	106	0.074131	5	4/106 (4%)	1/106 (1%)	Upregulated	ADCY2,PRKAR2B,GNAI1,PYY,PRKCA
VDR/RXR Activation	76	0.0758578	4	1/76 (1%)	3/76 (4%)	Un-predicted	SPP1,TGFB2,IGFBP5,PRKCA
Neuropathic Pain Signaling In Dorsal Horn Neurons	109	0.0812831	5	3/109 (3%)	2/109 (2%)	Upregulated	CAMK4,PRKAR2B,IRS1,FGFR2,PRKCA
Phenylethylamine Degradation I	4	0.0812831	1	0/4 (0%)	1/4 (25%)	Un-predicted	AOC3
G Beta Gamma Signaling	110	0.0831764	5	4/110 (4%)	1/110 (1%)	Upregulated	ADCY2,PRKAR2B,GNAI1,HBEGF,PRKCA
HGF Signaling	111	0.0851138	5	4/111 (4%)	1/111 (1%)	Upregulated	ETS2,IRS1,FGFR2,STAT3,PRKCA
Production of Nitric Oxide and Reactive Oxygen Species in Macrophages	180	0.0870964	7	5/180 (3%)	2/180 (1%)	Upregulated	APOA4,IRS1,NGFR,PPP2R2B,FGFR2,IRF1,PRKCA
ILK Signaling	181	0.0891251	7	5/181 (3%)	2/181 (1%)	Upregulated	MYH8,IRS1,PPP2R2B,FGFR2,KRT18,ITGB6,PDGFC
IL-22 Signaling	24	0.0912011	2	2/24 (8%)	0/24 (0%)	Un-predicted	SOCS3,STAT3
CDP-diacylglycerol Biosynthesis I	24	0.0912011	2	0/24 (0%)	2/24 (8%)	Un-predicted	CDS1,LPCAT1
Protein Kinase A Signaling	368	0.0912011	12	6/368 (2%)	6/368 (2%)	Downregulated	AKAP12,ADCY2,TCF4,CAMK4,PRKAR2B,GLI3,DUSP6,NGFR,TGFB2,GNAI1,UBASH3B,PRKCA
Erythropoietin Signaling	81	0.0912011	4	3/81 (4%)	1/81 (1%)	Un-predicted	SOCS3,IRS1,FGFR2,PRKCA
Transcriptional Regulatory Network in Embryonic Stem Cells	51	0.0912011	3	2/51 (4%)	1/51 (2%)	Un-predicted	NANOG,ISL1,STAT3
IL-3 Signaling	82	0.0954993	4	3/82 (4%)	1/82 (1%)	Upregulated	IRS1,FGFR2,STAT3,PRKCA
Rac Signaling	115	0.0954993	5	4/115 (3%)	1/115 (1%)	Upregulated	IQGAP2,NOX3,IRS1,CD44,FGFR2
Docosahexaenoic Acid (DHA) Signaling	52	0.0954993	3	2/52 (4%)	1/52 (2%)	Un-predicted	IRS1,FGFR2,BCL2
Role of JAK family kinases in IL-6-type Cytokine Signaling	25	0.0977237	2	2/25 (8%)	0/25 (0%)	Un-predicted	SOCS3,STAT3
JAK/Stat Signaling	83	0.0977237	4	4/83 (5%)	0/83 (0%)	Upregulated	SOCS3,IRS1,FGFR2,STAT3
Calcium Signaling	186	0.1	7	6/186 (3%)	1/186 (1%)	Upregulated	CHRNA4,CAMK4,PRKAR2B,MYH8,ATP2A3,SLC8A1,RCAN2
Lysine Degradation II	5	0.100925	1	1/5 (20%)	0/5 (0%)	Un-predicted	AASS
Tyrosine Degradation I	5	0.100925	1	1/5 (20%)	0/5 (0%)	Un-predicted	FAH
PTEN Signaling	117	0.101391	5	2/117 (2%)	3/117 (3%)	Upregulated	TGFBR3,NGFR,FGFR2,FOXG1,BCL2
Phosphatidylglycerol Biosynthesis II (Non-plastidic)	26	0.103276	2	0/26 (0%)	2/26 (8%)	Un-predicted	CDS1,LPCAT1
Calcium-induced T Lymphocyte Apoptosis	54	0.104954	3	1/54 (2%)	2/54 (4%)	Un-predicted	CAMK4,ATP2A3,PRKCA
HER-2 Signaling in Breast Cancer	86	0.108143	4	2/86 (2%)	2/86 (2%)	Un-predicted	IRS1,FGFR2,ITGB6,PRKCA
PEDF Signaling	86	0.108143	4	3/86 (3%)	1/86 (1%)	Upregulated	TCF4,IRS1,FGFR2,BCL2
GNRH Signaling	155	0.109901	6	4/155 (3%)	2/155 (1%)	Upregulated	ADCY2,CAMK4,PRKAR2B,GNAI1,HBEGF,PRKCA
Sonic Hedgehog Signaling	27	0.110154	2	1/27 (4%)	1/27 (4%)	Un-predicted	PRKAR2B,GLI3
CCR3 Signaling in Eosinophils	123	0.118577	5	3/123 (2%)	2/123 (2%)	Un-predicted	CAMK4,IRS1,GNAI1,FGFR2,PRKCA
IL-1 Signaling	90	0.12218	4	3/90 (3%)	1/90 (1%)	Upregulated	ADCY2,PRKAR2B,GNAI1,IL1R1
HMGB1 Signaling	126	0.127644	5	2/126 (2%)	3/126 (2%)	Upregulated	IRS1,NGFR,TGFB2,FGFR2,IL1R1
CNTF Signaling	59	0.127938	3	3/59 (5%)	0/59 (0%)	Un-predicted	IRS1,FGFR2,STAT3
CXCR4 Signaling	162	0.127938	6	4/162 (2%)	2/162 (1%)	Upregulated	ADCY2,CXCR4,IRS1,GNAI1,FGFR2,PRKCA
Acute Myeloid Leukemia Signaling	92	0.12942	4	4/92 (4%)	0/92 (0%)	Upregulated	TCF4,IRS1,FGFR2,STAT3
p70S6K Signaling	127	0.130617	5	4/127 (3%)	1/127 (1%)	Upregulated	IRS1,PPP2R2B,GNAI1,FGFR2,PRKCA
CREB Signaling in Neurons	200	0.130617	7	5/200 (3%)	2/200 (1%)	Upregulated	ADCY2,CAMK4,PRKAR2B,IRS1,GNAI1,FGFR2,PRKCA
Induction of Apoptosis by HIV1	60	0.132739	3	0/60 (0%)	3/60 (5%)	Un-predicted	CXCR4,NGFR,BCL2
ErbB Signaling	94	0.136773	4	3/94 (3%)	1/94 (1%)	Upregulated	IRS1,HBEGF,FGFR2,PRKCA
Ceramide Biosynthesis	7	0.138357	1	0/7 (0%)	1/7 (14%)	Un-predicted	KDSR
Virus Entry via Endocytic Pathways	95	0.140605	4	2/95 (2%)	2/95 (2%)	Un-predicted	IRS1,FGFR2,ITGB6,PRKCA
CDK5 Signaling	95	0.140605	4	3/95 (3%)	1/95 (1%)	Upregulated	ADCY2,PRKAR2B,NGFR,PPP2R2B
Gα12/13 Signaling	131	0.143219	5	3/131 (2%)	2/131 (2%)	Upregulated	LPAR4,LPAR6,CDH4,IRS1,FGFR2
RhoGDI Signaling	168	0.144544	6	2/168 (1%)	4/168 (2%)	Upregulated	CDH4,CD44,GNAI1,ARHGEF9,ARHGAP8/PRR5-ARHGAP8,PRKCA
Integrin Signaling	206	0.145546	7	4/206 (2%)	3/206 (1%)	Downregulated	CAPN6,ARHGAP26,TLN2,IRS1,ITGA8,FGFR2,ITGB6
Endometrial Cancer Signaling	64	0.152055	3	3/64 (5%)	0/64 (0%)	Un-predicted	CTNNA2,IRS1,FGFR2
Role of Wnt/GSK-3β Signaling in the Pathogenesis of Influenza	64	0.152055	3	2/64 (3%)	1/64 (2%)	Un-predicted	TCF4,WNT7A,WNT3
UVB-Induced MAPK Signaling	64	0.152055	3	2/64 (3%)	1/64 (2%)	Un-predicted	IRS1,FGFR2,PRKCA
Oncostatin M Signaling	33	0.152757	2	2/33 (6%)	0/33 (0%)	Un-predicted	TIMP3,STAT3
AMPK Signaling	210	0.155955	7	6/210 (3%)	1/210 (0%)	Upregulated	CHRNA4,PRKAR2B,IRS1,PPP2R2B,FGFR2,FOXG1,PPARGC1A
Epithelial Adherens Junction Signaling	135	0.156675	5	4/135 (3%)	1/135 (1%)	Un-predicted	TCF4,CTNNA2,MYH8,TGFBR3,TGFB2
Actin Cytoskeleton Signaling	212	0.161436	7	5/212 (2%)	2/212 (1%)	Upregulated	IQGAP2,TLN2,FGF10,MYH8,IRS1,FGFR2,PDGFC
Role of PI3K/AKT Signaling in the Pathogenesis of Influenza	66	0.162181	3	3/66 (5%)	0/66 (0%)	Un-predicted	IRS1,GNAI1,FGFR2
Caveolar-mediated Endocytosis Signaling	67	0.167494	3	0/67 (0%)	3/67 (4%)	Un-predicted	ITGA8,ITGB6,PRKCA
NRF2-mediated Oxidative Stress Response	176	0.16788	6	4/176 (2%)	2/176 (1%)	Un-predicted	GSTM2,IRS1,FGFR2,MAFF,MGST3,PRKCA
ErbB2-ErbB3 Signaling	68	0.172584	3	3/68 (4%)	0/68 (0%)	Un-predicted	IRS1,FGFR2,STAT3
GDP-glucose Biosynthesis	9	0.174582	1	0/9 (0%)	1/9 (11%)	Un-predicted	PGM2L1
Inhibition of Matrix Metalloproteases	36	0.175388	2	2/36 (6%)	0/36 (0%)	Un-predicted	TIMP3,SDC2
LXR/RXR Activation	105	0.180717	4	2/105 (2%)	2/105 (2%)	Upregulated	IL33,APOA4,NGFR,IL1R1
Retinol Biosynthesis	37	0.18281	2	1/37 (3%)	1/37 (3%)	Un-predicted	CES3,RBP1
ErbB4 Signaling	70	0.183231	3	2/70 (3%)	1/70 (1%)	Un-predicted	IRS1,FGFR2,PRKCA
Glucose and Glucose-1-phosphate Degradation	10	0.191867	1	0/10 (0%)	1/10 (10%)	Un-predicted	PGM2L1
Ketogenesis	10	0.191867	1	1/10 (10%)	0/10 (0%)	Un-predicted	HMGCS2
Glucocorticoid Receptor Signaling	304	0.193642	9	7/304 (2%)	2/304 (1%)	Un-predicted	KRT8,KRT7,IRS1,KRT23,TGFB2,FGFR2,KRT18,STAT3,BCL2
IL-17A Signaling in Airway Cells	72	0.193642	3	3/72 (4%)	0/72 (0%)	Un-predicted	IRS1,FGFR2,STAT3
Dopamine Receptor Signaling	73	0.199067	3	3/73 (4%)	0/73 (0%)	Un-predicted	ADCY2,PRKAR2B,PPP2R2B
GM-CSF Signaling	73	0.199067	3	3/73 (4%)	0/73 (0%)	Un-predicted	IRS1,FGFR2,STAT3
mTOR Signaling	186	0.199526	6	4/186 (2%)	2/186 (1%)	Upregulated	IRS1,PPP2R2B,FGFR2,PDGFC,ARHGAP8/PRR5-ARHGAP8,PRKCA
p38 MAPK Signaling	110	0.202302	4	2/110 (2%)	2/110 (2%)	Upregulated	IL33,TGFB2,IL1R1,HSPB1
Type II Diabetes Mellitus Signaling	148	0.202768	5	3/148 (2%)	2/148 (1%)	Downregulated	SOCS3,IRS1,NGFR,FGFR2,PRKCA
IL-15 Signaling	75	0.209894	3	3/75 (4%)	0/75 (0%)	Un-predicted	IRS1,FGFR2,STAT3
Neurotrophin/TRK Signaling	75	0.209894	3	2/75 (3%)	1/75 (1%)	Un-predicted	IRS1,NGFR,FGFR2
Triacylglycerol Degradation	41	0.213796	2	1/41 (2%)	1/41 (2%)	Un-predicted	CES3,ABHD2
Role of p14/p19ARF in Tumor Suppression	41	0.213796	2	2/41 (5%)	0/41 (0%)	Un-predicted	IRS1,FGFR2
Cyclins and Cell Cycle Regulation	76	0.215774	3	2/76 (3%)	1/76 (1%)	Un-predicted	CCND2,PPP2R2B,TGFB2
CD40 Signaling	77	0.221309	3	3/77 (4%)	0/77 (0%)	Un-predicted	IRS1,FGFR2,STAT3
Angiopoietin Signaling	77	0.221309	3	2/77 (3%)	1/77 (1%)	Un-predicted	ANGPT1,IRS1,FGFR2
Non-Small Cell Lung Cancer Signaling	77	0.221309	3	2/77 (3%)	1/77 (1%)	Un-predicted	IRS1,FGFR2,PRKCA
Estrogen-Dependent Breast Cancer Signaling	77	0.221309	3	2/77 (3%)	1/77 (1%)	Un-predicted	IGF1,IRS1,FGFR2
Synaptic Long Term Potentiation	115	0.224388	4	2/115 (2%)	2/115 (2%)	Un-predicted	CAMK4,PRKAR2B,RAPGEF3,PRKCA
Phagosome Formation	115	0.224388	4	2/115 (2%)	2/115 (2%)	Un-predicted	SCARA3,IRS1,FGFR2,PRKCA
Leukotriene Biosynthesis	12	0.225424	1	0/12 (0%)	1/12 (8%)	Un-predicted	MGST3
Glycogen Degradation II	12	0.225424	1	0/12 (0%)	1/12 (8%)	Un-predicted	PGM2L1
Mevalonate Pathway I	12	0.225424	1	1/12 (8%)	0/12 (0%)	Un-predicted	HMGCS2
Pregnenolone Biosynthesis	12	0.225424	1	0/12 (0%)	1/12 (8%)	Un-predicted	CYP26B1
RhoA Signaling	116	0.22856	4	2/116 (2%)	2/116 (2%)	Downregulated	LPAR4,LPAR6,IGF1,ARHGAP8/PRR5-ARHGAP8
Role of Tissue Factor in Cancer	117	0.233346	4	3/117 (3%)	1/117 (1%)	Un-predicted	IRS1,HBEGF,FGFR2,PRKCA
iNOS Signaling	44	0.237137	2	1/44 (2%)	1/44 (2%)	Un-predicted	CAMK4,IRF1
γ-glutamyl Cycle	13	0.242103	1	1/13 (8%)	0/13 (0%)	Un-predicted	ANPEP
TGF-β Signaling	81	0.24322	3	0/81 (0%)	3/81 (4%)	Un-predicted	BMP4,TGFB2,BCL2
Germ Cell-Sertoli Cell Junction Signaling	160	0.248313	5	3/160 (2%)	2/160 (1%)	Un-predicted	CTNNA2,IRS1,TGFB2,FGFR2,PLS1
Tec Kinase Signaling	160	0.248313	5	4/160 (3%)	1/160 (1%)	Upregulated	IRS1,GNAI1,FGFR2,STAT3,PRKCA
FLT3 Signaling in Hematopoietic Progenitor Cells	83	0.254683	3	3/83 (4%)	0/83 (0%)	Un-predicted	IRS1,FGFR2,STAT3
HIPPO signaling	83	0.254683	3	1/83 (1%)	2/83 (2%)	Un-predicted	FAT4,PPP2R2B,CD44
Glycogen Degradation III	14	0.257632	1	0/14 (0%)	1/14 (7%)	Un-predicted	PGM2L1
Neuregulin Signaling	84	0.260615	3	1/84 (1%)	2/84 (2%)	Un-predicted	DCN,HBEGF,PRKCA
Nur77 Signaling in T Lymphocytes	47	0.260615	2	0/47 (0%)	2/47 (4%)	Un-predicted	CAMK4,BCL2
LPS-stimulated MAPK Signaling	85	0.266073	3	2/85 (2%)	1/85 (1%)	Un-predicted	IRS1,FGFR2,PRKCA
Small Cell Lung Cancer Signaling	85	0.266073	3	2/85 (2%)	1/85 (1%)	Un-predicted	IRS1,FGFR2,BCL2
Bladder Cancer Signaling	85	0.266073	3	1/85 (1%)	2/85 (2%)	Un-predicted	FGF10,THBS1,PDGFC
CCR5 Signaling in Macrophages	86	0.271644	3	1/86 (1%)	2/86 (2%)	Un-predicted	CAMK4,GNAI1,PRKCA
VEGF Family Ligand-Receptor Interactions	86	0.271644	3	2/86 (2%)	1/86 (1%)	Un-predicted	IRS1,FGFR2,PRKCA
Histidine Degradation VI	15	0.273527	1	0/15 (0%)	1/15 (7%)	Un-predicted	CYP26B1
Amyloid Processing	49	0.276058	2	1/49 (2%)	1/49 (2%)	Un-predicted	CAPN6,PRKAR2B
NF-κB Activation by Viruses	87	0.277332	3	2/87 (2%)	1/87 (1%)	Un-predicted	IRS1,FGFR2,PRKCA
CTLA4 Signaling in Cytotoxic T Lymphocytes	87	0.277332	3	3/87 (3%)	0/87 (0%)	Un-predicted	IRS1,PPP2R2B,FGFR2
Apoptosis Signaling	87	0.277332	3	0/87 (0%)	3/87 (3%)	Un-predicted	CAPN6,BCL2,PRKCA
Role of Pattern Recognition Receptors in Recognition of Bacteria and Viruses	128	0.284446	4	2/128 (2%)	2/128 (2%)	Un-predicted	IRS1,TGFB2,FGFR2,PRKCA
Androgen Signaling	128	0.284446	4	2/128 (2%)	2/128 (2%)	Un-predicted	CAMK4,PRKAR2B,GNAI1,PRKCA
Role of NFAT in Regulation of the Immune Response	170	0.288403	5	4/170 (2%)	1/170 (1%)	Upregulated	CAMK4,IRS1,GNAI1,FGFR2,RCAN2
Cardiomyocyte Differentiation via BMP Receptors	16	0.289068	1	0/16 (0%)	1/16 (6%)	Un-predicted	BMP4
Extrinsic Prothrombin Activation Pathway	16	0.289068	1	1/16 (6%)	0/16 (0%)	Un-predicted	PROS1
Chondroitin Sulfate Degradation (Metazoa)	16	0.289068	1	0/16 (0%)	1/16 (6%)	Un-predicted	TMEM2
Superpathway of Geranylgeranyldiphosphate Biosynthesis I (via Mevalonate)	16	0.289068	1	1/16 (6%)	0/16 (0%)	Un-predicted	HMGCS2
Parkinson's Signaling	16	0.289068	1	0/16 (0%)	1/16 (6%)	Un-predicted	UCHL1
Glutamate Receptor Signaling	52	0.299916	2	1/52 (2%)	1/52 (2%)	Un-predicted	CAMK4,SLC17A6
Dermatan Sulfate Degradation (Metazoa)	17	0.304089	1	0/17 (0%)	1/17 (6%)	Un-predicted	TMEM2
Reelin Signaling in Neurons	92	0.306196	3	2/92 (2%)	1/92 (1%)	Un-predicted	IRS1,FGFR2,ARHGEF9
Regulation of Cellular Mechanics by Calpain Protease	53	0.30761	2	1/53 (2%)	1/53 (2%)	Un-predicted	CAPN6,TLN2
B Cell Receptor Signaling	175	0.30903	5	3/175 (2%)	2/175 (1%)	Upregulated	EBF1,CAMK4,IRS1,FGFR2,BCL6
Melanoma Signaling	55	0.322849	2	2/55 (4%)	0/55 (0%)	Un-predicted	IRS1,FGFR2
Prostate Cancer Signaling	95	0.323594	3	2/95 (2%)	1/95 (1%)	Un-predicted	IRS1,FGFR2,BCL2
PAK Signaling	96	0.32961	3	2/96 (2%)	1/96 (1%)	Un-predicted	IRS1,FGFR2,PDGFC
GADD45 Signaling	19	0.33266	1	1/19 (5%)	0/19 (0%)	Un-predicted	CCND2
Ubiquinol-10 Biosynthesis (Eukaryotic)	19	0.33266	1	0/19 (0%)	1/19 (5%)	Un-predicted	CYP26B1
The Visual Cycle	19	0.33266	1	1/19 (5%)	0/19 (0%)	Un-predicted	RBP1
RANK Signaling in Osteoclasts	99	0.346737	3	2/99 (2%)	1/99 (1%)	Un-predicted	CAMK4,IRS1,FGFR2
Polyamine Regulation in Colon Cancer	20	0.346737	1	1/20 (5%)	0/20 (0%)	Un-predicted	TCF4
Methionine Degradation I (to Homocysteine)	20	0.346737	1	0/20 (0%)	1/20 (5%)	Un-predicted	PRMT3
Cell Cycle: G1/S Checkpoint Regulation	59	0.353997	2	1/59 (2%)	1/59 (2%)	Un-predicted	CCND2,TGFB2
autophagy	59	0.353997	2	1/59 (2%)	1/59 (2%)	Un-predicted	CTSH,BCL2
EIF2 Signaling	186	0.354813	5	3/186 (2%)	2/186 (1%)	Downregulated	MYCN,ATF3,IRS1,FGFR2,BCL2
UVA-Induced MAPK Signaling	101	0.358096	3	2/101 (2%)	1/101 (1%)	Un-predicted	IRS1,FGFR2,PRKCA
Role of JAK1, JAK2 and TYK2 in Interferon Signaling	21	0.360579	1	1/21 (5%)	0/21 (0%)	Un-predicted	STAT3
Mitotic Roles of Polo-Like Kinase	60	0.36141	2	2/60 (3%)	0/60 (0%)	Un-predicted	KIF23,PPP2R2B
Chronic Myeloid Leukemia Signaling	103	0.369828	3	2/103 (2%)	1/103 (1%)	Un-predicted	IRS1,TGFB2,FGFR2
Cysteine Biosynthesis III (mammalia)	22	0.374111	1	0/22 (0%)	1/22 (5%)	Un-predicted	PRMT3
Natural Killer Cell Signaling	104	0.375837	3	2/104 (2%)	1/104 (1%)	Un-predicted	IRS1,FGFR2,PRKCA
Neuroinflammation Signaling Pathway	280	0.376704	7	4/280 (1%)	3/280 (1%)	Upregulated	NOX3,IRS1,TGFBR3,TGFB2,FGFR2,IL1R1,BCL2
Gαs Signaling	106	0.387258	3	3/106 (3%)	0/106 (0%)	Un-predicted	ADCY2,PRKAR2B,RAPGEF3
T Cell Receptor Signaling	106	0.387258	3	2/106 (2%)	1/106 (1%)	Un-predicted	CAMK4,IRS1,FGFR2
Cytotoxic T Lymphocyte-mediated Apoptosis of Target Cells	23	0.387258	1	0/23 (0%)	1/23 (4%)	Un-predicted	BCL2
Role of IL-17A in Arthritis	64	0.391742	2	2/64 (3%)	0/64 (0%)	Un-predicted	IRS1,FGFR2
IL-2 Signaling	64	0.391742	2	2/64 (3%)	0/64 (0%)	Un-predicted	IRS1,FGFR2
Signaling by Rho Family GTPases	242	0.401791	6	4/242 (2%)	2/242 (1%)	Upregulated	CDH4,NOX3,IRS1,GNAI1,FGFR2,ARHGEF9
Lymphotoxin β Receptor Signaling	66	0.406443	2	2/66 (3%)	0/66 (0%)	Un-predicted	IRS1,FGFR2
IL-15 Production	25	0.413048	1	1/25 (4%)	0/25 (0%)	Un-predicted	IRF1
Antiproliferative Role of TOB in T Cell Signaling	25	0.413048	1	0/25 (0%)	1/25 (4%)	Un-predicted	TGFB2
Crosstalk between Dendritic Cells and Natural Killer Cells	67	0.414	2	2/67 (3%)	0/67 (0%)	Un-predicted	TLN2,FSCN1
HIF1α Signaling	112	0.420727	3	2/112 (2%)	1/112 (1%)	Un-predicted	IRS1,FGFR2,PDGFC
MSP-RON Signaling Pathway	68	0.420727	2	2/68 (3%)	0/68 (0%)	Un-predicted	IRS1,FGFR2
Superpathway of Cholesterol Biosynthesis	26	0.425598	1	1/26 (4%)	0/26 (0%)	Un-predicted	HMGCS2
FXR/RXR Activation	113	0.42658	3	3/113 (3%)	0/113 (0%)	Un-predicted	IL33,APOA4,PPARGC1A
iCOS-iCOSL Signaling in T Helper Cells	113	0.42658	3	2/113 (2%)	1/113 (1%)	Un-predicted	CAMK4,IRS1,FGFR2
Gαq Signaling	158	0.42658	4	2/158 (1%)	2/158 (1%)	Upregulated	CAMK4,IRS1,FGFR2,PRKCA
Role of MAPK Signaling in the Pathogenesis of Influenza	69	0.428549	2	0/69 (0%)	2/69 (3%)	Un-predicted	BCL2,PRKCA
Role of Hypercytokinemia/hyperchemokinemia in the Pathogenesis of Influenza	27	0.437522	1	1/27 (4%)	0/27 (0%)	Un-predicted	IL33
Fc Epsilon RI Signaling	115	0.437522	3	2/115 (2%)	1/115 (1%)	Un-predicted	IRS1,FGFR2,PRKCA
Ephrin B Signaling	71	0.442588	2	1/71 (1%)	1/71 (1%)	Un-predicted	CXCR4,GNAI1
NGF Signaling	116	0.443609	3	2/116 (2%)	1/116 (1%)	Un-predicted	IRS1,NGFR,FGFR2
Systemic Lupus Erythematosus Signaling	162	0.445656	4	3/162 (2%)	1/162 (1%)	Un-predicted	IL33,CAMK4,IRS1,FGFR2
PI3K/AKT Signaling	120	0.465586	3	2/120 (2%)	1/120 (1%)	Un-predicted	NANOG,PPP2R2B,BCL2
CD28 Signaling in T Helper Cells	121	0.470977	3	2/121 (2%)	1/121 (1%)	Un-predicted	CAMK4,IRS1,FGFR2
GDNF Family Ligand-Receptor Interactions	75	0.470977	2	2/75 (3%)	0/75 (0%)	Un-predicted	IRS1,FGFR2
FcγRIIB Signaling in B Lymphocytes	76	0.477529	2	2/76 (3%)	0/76 (0%)	Un-predicted	IRS1,FGFR2
Renal Cell Carcinoma Signaling	76	0.477529	2	2/76 (3%)	0/76 (0%)	Un-predicted	IRS1,FGFR2
Regulation of IL-2 Expression in Activated and Anergic T Lymphocytes	76	0.477529	2	0/76 (0%)	2/76 (3%)	Un-predicted	CAMK4,TGFB2
Phospholipase C Signaling	216	0.47863	5	2/216 (1%)	3/216 (1%)	Downregulated	ADCY2,CAMK4,RAPGEF3,ARHGEF9,PRKCA
Altered T Cell and B Cell Signaling in Rheumatoid Arthritis	77	0.485289	2	2/77 (3%)	0/77 (0%)	Un-predicted	IL33,SPP1
PI3K Signaling in B Lymphocytes	124	0.486407	3	2/124 (2%)	1/124 (1%)	Un-predicted	ATF3,CAMK4,IRS1
IL-17 Signaling	78	0.49204	2	2/78 (3%)	0/78 (0%)	Un-predicted	IRS1,FGFR2
14-3-3-mediated Signaling	126	0.497737	3	2/126 (2%)	1/126 (1%)	Un-predicted	IRS1,FGFR2,PRKCA
Opioid Signaling Pathway	225	0.515229	5	3/225 (1%)	2/225 (1%)	Upregulated	ADCY2,CAMK4,PRKAR2B,GNAI1,PRKCA
Coagulation System	34	0.515229	1	1/34 (3%)	0/34 (0%)	Un-predicted	PROS1
Graft-versus-Host Disease Signaling	34	0.515229	1	1/34 (3%)	0/34 (0%)	Un-predicted	IL33
Superpathway of Methionine Degradation	34	0.515229	1	0/34 (0%)	1/34 (3%)	Un-predicted	PRMT3
Phagosome Maturation	131	0.5236	3	2/131 (2%)	1/131 (1%)	Un-predicted	NOX3,CTSH,ATP6V1B1
IL-4 Signaling	83	0.524807	2	2/83 (2%)	0/83 (0%)	Un-predicted	IRS1,FGFR2
Cell Cycle Regulation by BTG Family Proteins	35	0.526017	1	1/35 (3%)	0/35 (0%)	Un-predicted	PPP2R2B
Notch Signaling	35	0.526017	1	0/35 (0%)	1/35 (3%)	Un-predicted	JAG1
Role of Cytokines in Mediating Communication between Immune Cells	36	0.535797	1	1/36 (3%)	0/36 (0%)	Un-predicted	IL33
Huntington's Disease Signaling	231	0.53827	5	2/231 (1%)	3/231 (1%)	Upregulated	CAPN6,IGF1,IRS1,FGFR2,PRKCA
Role of IL-17F in Allergic Inflammatory Airway Diseases	37	0.545758	1	0/37 (0%)	1/37 (3%)	Un-predicted	IGF1
Fcγ Receptor-mediated Phagocytosis in Macrophages and Monocytes	87	0.549541	2	1/87 (1%)	1/87 (1%)	Un-predicted	TLN2,PRKCA
Mechanisms of Viral Exit from Host Cells	38	0.554626	1	0/38 (0%)	1/38 (3%)	Un-predicted	PRKCA
nNOS Signaling in Skeletal Muscle Cells	38	0.554626	1	0/38 (0%)	1/38 (3%)	Un-predicted	CAMK4
Death Receptor Signaling	89	0.562341	2	1/89 (1%)	1/89 (1%)	Un-predicted	BCL2,HSPB1
Thyroid Cancer Signaling	39	0.564937	1	1/39 (3%)	0/39 (0%)	Un-predicted	TCF4
Serotonin Receptor Signaling	39	0.564937	1	1/39 (3%)	0/39 (0%)	Un-predicted	ADCY2
Role of PKR in Interferon Induction and Antiviral Response	40	0.574116	1	1/40 (3%)	0/40 (0%)	Un-predicted	IRF1
Cancer Drug Resistance By Drug Efflux	40	0.574116	1	0/40 (0%)	1/40 (3%)	Un-predicted	FOXG1
Chondroitin Sulfate Biosynthesis (Late Stages)	41	0.582103	1	1/41 (2%)	0/41 (0%)	Un-predicted	CHST9
Triacylglycerol Biosynthesis	42	0.591562	1	0/42 (0%)	1/42 (2%)	Un-predicted	LPCAT1
UVC-Induced MAPK Signaling	42	0.591562	1	0/42 (0%)	1/42 (2%)	Un-predicted	PRKCA

[truncated: 2 more sheets: Table S11, Table S12]
